# Supplementary material for: TumorMet: A repository of tumor metabolic networks derived from context-specific Genome-Scale Metabolic Models
Source: Sci Data. 2022 Oct 7;9:607. doi: 10.1038/s41597-022-01702-x (PMC9547001; doi:10.1038/s41597-022-01702-x)
Supplement: Supplementary file 1 — Supplementary Table 1 [file 41597_2022_1702_MOESM1_ESM.xlsx]

## Sheet: Sheet1
Kidney						Brain						Lung						Ovary						Breast_4cl						Breast_5cl						Prostate1								Prostate2
TRAIN			TEST			TRAIN			TEST			TRAIN			TEST			TRAIN			TEST			TRAIN			TEST			TRAIN			TEST			TRAIN				TEST				TRAIN				TEST
Sample	tumor_type		Sample	tumor_type		Sample	tumor_type		Sample	tumor_type		Sample	tumor_type		Sample	tumor_type		Sample	tumor_type		Sample	tumor_type		Sample	tumor_type		Sample	tumor_type		Sample	tumor_type		Sample	tumor_type		Sample	tumor_type	gleason		Sample	tumor_type	gleason		Sample	tumor_type	gleason		Sample	tumor_type
TCGA-CW-6087-01A	KIRC		TCGA-AK-3440-01A	KIRC		TCGA-06-5414-01A	GBM		TCGA-06-5416-01A	GBM		TCGA-91-A4BD-01A	LUAD		TCGA-64-1678-01A	LUAD		TCGA-04-1356-01A	HGSOC_Differentiated		TCGA-61-1737-01A	HGSOC_Mesenchymal		TCGA-B6-A402-01A	Basal		TCGA-AN-A0XV-01A	LumA		TCGA-A2-A0CM-01A	Basal		TCGA-D8-A1XY-01A	LumA		TCGA-CH-5745-01A	Gleason_3	Pattern 3		TCGA-KK-A8IL-01A	Gleason_4	Pattern 4		TCGA-CH-5745-01A	Gleason_3	Pattern 3		TCGA-KK-A8IL-01A	Gleason_4_5
TCGA-CJ-4643-01A	KIRC		TCGA-A3-3365-01A	KIRC		TCGA-14-0790-01B	GBM		TCGA-19-1787-01B	GBM		TCGA-55-8510-01A	LUAD		TCGA-44-8117-01A	LUAD		TCGA-61-2097-01A	HGSOC_Differentiated		TCGA-09-2054-01A	HGSOC_Proliferative		TCGA-OL-A5D7-01A	Basal		TCGA-OL-A6VO-01A	Basal		TCGA-A7-A13D-01A	Basal		TCGA-D8-A13Z-01A	Her2		TCGA-EJ-A65M-01A	Gleason_3	Pattern 3		TCGA-EJ-A65F-01A	Gleason_4	Pattern 4		TCGA-EJ-A65M-01A	Gleason_3	Pattern 3		TCGA-EJ-A65F-01A	Gleason_4_5
TCGA-BP-4766-01A	KIRC		TCGA-A3-A8CQ-01A	KIRC		TCGA-06-0156-01A	GBM		TCGA-06-0747-01A	GBM		TCGA-95-7043-01A	LUAD		TCGA-44-2662-01A	LUAD		TCGA-25-2409-01A	HGSOC_Differentiated		TCGA-57-1586-01A	HGSOC_Proliferative		TCGA-B6-A0RU-01A	Basal		TCGA-A2-A1FV-01A	LumA		TCGA-A7-A13E-01B	Basal		TCGA-OL-A6VO-01A	Basal		TCGA-HC-8256-01A	Gleason_3	Pattern 3		TCGA-J9-A52E-01A	Gleason_4	Pattern 4		TCGA-HC-8256-01A	Gleason_3	Pattern 3		TCGA-J9-A52E-01A	Gleason_4_5
TCGA-A3-3349-01A	KIRC		TCGA-BP-5196-01A	KIRC		TCGA-27-2519-01A	GBM		TCGA-19-4065-01A	GBM		TCGA-75-5147-01A	LUAD		TCGA-91-6849-01A	LUAD		TCGA-29-1696-01A	HGSOC_Differentiated		TCGA-13-1498-01A	HGSOC_Immunoreactive		TCGA-AC-A7VC-01A	Basal		TCGA-A8-A093-01A	LumA		TCGA-BH-A18G-01A	Basal		TCGA-A8-A093-01A	LumA		TCGA-HC-A6HY-01A	Gleason_3	Pattern 3		TCGA-X4-A8KS-01A	Gleason_3	Pattern 3		TCGA-HC-A6HY-01A	Gleason_3	Pattern 3		TCGA-X4-A8KS-01A	Gleason_3
TCGA-DV-A4VZ-01A	KIRC		TCGA-AK-3428-01A	KIRC		TCGA-06-0882-01A	GBM		TCGA-02-0055-01A	GBM		TCGA-86-8669-01A	LUAD		TCGA-62-A46S-01A	LUAD		TCGA-13-1403-01A	HGSOC_Differentiated		TCGA-24-1431-01A	HGSOC_Differentiated		TCGA-A2-A4S1-01A	Basal		TCGA-AO-A0J5-01A	LumA		TCGA-E9-A243-01A	Basal		TCGA-A8-A096-01A	LumB		TCGA-XJ-A83F-01A	Gleason_3	Pattern 3		TCGA-VP-A876-01A	Gleason_3	Pattern 3		TCGA-XJ-A83F-01A	Gleason_3	Pattern 3		TCGA-VP-A876-01A	Gleason_3
TCGA-B8-4620-01A	KIRC		TCGA-BP-5170-01A	KIRC		TCGA-28-5207-01A	GBM		TCGA-02-2483-01A	GBM		TCGA-55-8097-01A	LUAD		TCGA-44-2666-01A	LUAD		TCGA-24-2023-01A	HGSOC_Differentiated		TCGA-30-1891-01A	HGSOC_Mesenchymal		TCGA-A7-A4SD-01A	Basal		TCGA-B6-A0WZ-01A	LumA		TCGA-AR-A24Q-01A	Basal		TCGA-A2-A0T4-01A	LumA		TCGA-EJ-7125-01A	Gleason_3	Pattern 3		TCGA-VP-A87H-01A	Gleason_4	Pattern 4		TCGA-EJ-7125-01A	Gleason_3	Pattern 3		TCGA-VP-A87H-01A	Gleason_4_5
TCGA-AK-3465-01A	KIRC		TCGA-B4-5378-01A	KIRC		TCGA-12-5295-01A	GBM		TCGA-28-5209-01A	GBM		TCGA-91-6840-01A	LUAD		TCGA-99-8033-01A	LUAD		TCGA-24-1552-01A	HGSOC_Differentiated		TCGA-24-1923-01A	HGSOC_Differentiated		TCGA-AR-A1AQ-01A	Basal		TCGA-XX-A89A-01A	LumA		TCGA-AQ-A54N-01A	Basal		TCGA-A1-A0SB-01A	Normal		TCGA-J4-AAU2-01A	Gleason_3	Pattern 3		TCGA-J4-A67K-01A	Gleason_4	Pattern 4		TCGA-J4-AAU2-01A	Gleason_3	Pattern 3		TCGA-J4-A67K-01A	Gleason_4_5
TCGA-BP-4968-01A	KIRC		TCGA-A3-3317-01A	KIRC		TCGA-32-2632-01A	GBM		TCGA-CS-6186-01A	LGG		TCGA-78-8660-01A	LUAD		TCGA-55-7574-01A	LUAD		TCGA-24-1104-01A	HGSOC_Differentiated		TCGA-24-2036-01A	HGSOC_Proliferative		TCGA-AR-A1AR-01A	Basal		TCGA-AR-A251-01A	Basal		TCGA-AO-A0J6-01A	Basal		TCGA-AR-A251-01A	Basal		TCGA-HC-7740-01A	Gleason_3	Pattern 3		TCGA-CH-5748-01A	Gleason_4	Pattern 4		TCGA-HC-7740-01A	Gleason_3	Pattern 3		TCGA-CH-5748-01A	Gleason_4_5
TCGA-B0-5104-01A	KIRC		TCGA-BP-5174-01A	KIRC		TCGA-32-1980-01A	GBM		TCGA-FG-A70Z-01A	LGG		TCGA-44-5645-01B	LUAD		TCGA-91-6835-01A	LUAD		TCGA-09-2056-01B	HGSOC_Differentiated		TCGA-13-1483-01A	HGSOC_Mesenchymal		TCGA-PL-A8LZ-01A	Basal		TCGA-A8-A09T-01A	LumA		TCGA-A2-A0D0-01A	Basal		TCGA-EW-A1IY-01A	LumB		TCGA-M7-A721-01A	Gleason_3	Pattern 3		TCGA-J9-A52D-01A	Gleason_4	Pattern 4		TCGA-M7-A721-01A	Gleason_3	Pattern 3		TCGA-J9-A52D-01A	Gleason_4_5
TCGA-BP-4781-01A	KIRC		TCGA-BP-4803-01A	KIRC		TCGA-41-5651-01A	GBM		TCGA-E1-A7YS-01A	LGG		TCGA-73-7498-01A	LUAD		TCGA-62-8399-01A	LUAD		TCGA-04-1536-01A	HGSOC_Differentiated		TCGA-23-1029-01B	HGSOC_Differentiated		TCGA-E2-A14Y-01A	Basal		TCGA-C8-A26X-01A	Her2		TCGA-A7-A0CE-01A	Basal		TCGA-AO-A12A-01A	LumA		TCGA-H9-A6BY-01A	Gleason_3	Pattern 3		TCGA-VN-A88M-01A	Gleason_3	Pattern 3		TCGA-H9-A6BY-01A	Gleason_3	Pattern 3		TCGA-VN-A88M-01A	Gleason_3
TCGA-BP-4784-01A	KIRC		TCGA-B0-5119-01A	KIRC		TCGA-06-0184-01A	GBM		TCGA-HT-A61A-01A	LGG		TCGA-L9-A7SV-01A	LUAD		TCGA-MP-A4TI-01A	LUAD		TCGA-20-1686-01A	HGSOC_Differentiated		TCGA-04-1332-01A	HGSOC_Mesenchymal		TCGA-E2-A150-01A	Basal		TCGA-A2-A3XS-01A	Basal		TCGA-GM-A3XL-01A	Basal		TCGA-BH-A1EU-01A	LumA		TCGA-CH-5740-01A	Gleason_3	Pattern 3		TCGA-J4-A67L-01A	Gleason_3	Pattern 3		TCGA-CH-5740-01A	Gleason_3	Pattern 3		TCGA-EJ-5503-01A	Gleason_4_5
TCGA-B0-5107-01A	KIRC		TCGA-BP-4345-01A	KIRC		TCGA-16-0846-01A	GBM		TCGA-VV-A86M-01A	LGG		TCGA-44-6147-01A	LUAD		TCGA-55-8085-01A	LUAD		TCGA-24-2024-01A	HGSOC_Differentiated		TCGA-13-1501-01A	HGSOC_Mesenchymal		TCGA-LL-A73Y-01A	Basal		TCGA-AR-A1AU-01A	LumA		TCGA-A2-A3XU-01A	Basal		TCGA-A2-A3XS-01A	Basal		TCGA-XJ-A9DQ-01A	Gleason_3	Pattern 3		TCGA-VP-A87K-01A	Gleason_4	Pattern 4		TCGA-XJ-A9DQ-01A	Gleason_3	Pattern 3		TCGA-J4-A67L-01A	Gleason_3
TCGA-CJ-4889-01A	KIRC		TCGA-AK-3453-01A	KIRC		TCGA-06-2567-01A	GBM		TCGA-HW-7490-01A	LGG		TCGA-50-5930-01A	LUAD		TCGA-55-7995-01A	LUAD		TCGA-24-2297-01A	HGSOC_Differentiated		TCGA-59-2354-01A	HGSOC_Mesenchymal		TCGA-E2-A1LK-01A	Basal		TCGA-D8-A27K-01A	LumA		TCGA-GM-A2DF-01A	Basal		TCGA-BH-A0BQ-01A	LumA		TCGA-H9-7775-01A	Gleason_3	Pattern 3		TCGA-VP-A879-01A	Gleason_4	Pattern 4		TCGA-H9-7775-01A	Gleason_3	Pattern 3		TCGA-VP-A87K-01A	Gleason_4_5
TCGA-B0-4815-01A	KIRC		TCGA-BP-4342-01A	KIRC		TCGA-02-2486-01A	GBM		TCGA-QH-A6CZ-01A	LGG		TCGA-62-A46P-01A	LUAD		TCGA-55-6987-01A	LUAD		TCGA-24-1464-01A	HGSOC_Differentiated		TCGA-23-2084-01A	HGSOC_Immunoreactive		TCGA-B6-A0IJ-01A	Basal		TCGA-AR-A1AW-01A	LumB		TCGA-S3-AA0Z-01A	Basal		TCGA-LL-A73Z-01A	Normal		TCGA-EJ-7331-01A	Gleason_3	Pattern 3		TCGA-KK-A8I8-01A	Gleason_4	Pattern 4		TCGA-EJ-7331-01A	Gleason_3	Pattern 3		TCGA-VP-A879-01A	Gleason_4_5
TCGA-CZ-4856-01A	KIRC		TCGA-B0-4844-01A	KIRC		TCGA-28-2514-01A	GBM		TCGA-FG-A87N-01A	LGG		TCGA-86-8668-01A	LUAD		TCGA-78-7154-01A	LUAD		TCGA-13-1495-01A	HGSOC_Differentiated		TCGA-61-1721-01A	HGSOC_Mesenchymal		TCGA-AR-A0TP-01A	Basal		TCGA-S3-A6ZG-01A	LumA		TCGA-AR-A0TP-01A	Basal		TCGA-S3-A6ZG-01A	LumA		TCGA-EJ-7325-01B	Gleason_3	Pattern 3		TCGA-V1-A8WL-01A	Gleason_3	Pattern 3		TCGA-EJ-7325-01B	Gleason_3	Pattern 3		TCGA-V1-A9O5-01A	Gleason_4_5
TCGA-BP-5195-01A	KIRC		TCGA-BP-4804-01A	KIRC		TCGA-19-2619-01A	GBM		TCGA-HT-7877-01A	LGG		TCGA-97-8176-01A	LUAD		TCGA-49-4494-01A	LUAD		TCGA-61-1736-01B	HGSOC_Differentiated		TCGA-29-1763-01A	HGSOC_Proliferative		TCGA-BH-A18Q-01A	Basal		TCGA-BH-A1EN-01A	Her2		TCGA-D8-A1JM-01A	Basal		TCGA-D8-A1XQ-01A	Basal		TCGA-EJ-A8FN-01A	Gleason_3	Pattern 3		TCGA-EJ-7314-01A	Gleason_4	Pattern 4		TCGA-EJ-A8FN-01A	Gleason_3	Pattern 3		TCGA-KK-A8I8-01A	Gleason_4_5
TCGA-B0-5699-01A	KIRC		TCGA-CW-6088-01A	KIRC		TCGA-28-5216-01A	GBM		TCGA-QH-A6CS-01A	LGG		TCGA-95-7947-01A	LUAD		TCGA-05-4430-01A	LUAD		TCGA-24-2262-01A	HGSOC_Differentiated		TCGA-61-2012-01A	HGSOC_Immunoreactive		TCGA-BH-A18T-01A	Basal		TCGA-AN-A0AS-01A	LumA		TCGA-E9-A1ND-01A	Basal		TCGA-A2-A04W-01A	Her2		TCGA-HC-A6AQ-01A	Gleason_3	Pattern 3		TCGA-EJ-A65J-01A	Gleason_4	Pattern 4		TCGA-HC-A6AQ-01A	Gleason_3	Pattern 3		TCGA-V1-A8WL-01A	Gleason_3
TCGA-BP-5181-01A	KIRC		TCGA-B0-5701-01A	KIRC		TCGA-06-0749-01A	GBM		TCGA-DB-A64L-01A	LGG		TCGA-75-7030-01A	LUAD		TCGA-49-AAR3-01A	LUAD		TCGA-24-2038-01A	HGSOC_Differentiated		TCGA-24-1546-01A	HGSOC_Mesenchymal		TCGA-D8-A1JL-01A	Basal		TCGA-AR-A252-01A	LumA		TCGA-EW-A3U0-01A	Basal		TCGA-AR-A24X-01A	LumA		TCGA-G9-6361-01A	Gleason_3	Pattern 3		TCGA-KK-A7AP-01A	Gleason_4	Pattern 4		TCGA-G9-6361-01A	Gleason_3	Pattern 3		TCGA-EJ-7314-01A	Gleason_4_5
TCGA-DV-5567-01A	KIRC		TCGA-CJ-5681-01A	KIRC		TCGA-26-5135-01A	GBM		TCGA-RY-A83Z-01A	LGG		TCGA-44-5645-01A	LUAD		TCGA-38-7271-01A	LUAD		TCGA-04-1361-01A	HGSOC_Differentiated		TCGA-24-2267-01A	HGSOC_Immunoreactive		TCGA-AR-A24Q-01A	Basal		TCGA-AR-A24X-01A	LumA		TCGA-B6-A0IJ-01A	Basal		TCGA-A7-A26J-01A	LumA		TCGA-G9-6384-01A	Gleason_3	Pattern 3		TCGA-M7-A720-01A	Gleason_3	Pattern 3		TCGA-G9-6384-01A	Gleason_3	Pattern 3		TCGA-EJ-A65J-01A	Gleason_4_5
TCGA-BP-5169-01A	KIRC		TCGA-CJ-4876-01A	KIRC		TCGA-26-5136-01B	GBM		TCGA-S9-A89Z-01A	LGG		TCGA-69-8255-01A	LUAD		TCGA-91-6831-01A	LUAD		TCGA-59-2348-01A	HGSOC_Differentiated		TCGA-61-2002-01A	HGSOC_Immunoreactive		TCGA-EW-A1P4-01A	Basal		TCGA-5L-AAT0-01A	LumA		TCGA-AC-A2QJ-01A	Basal		TCGA-XX-A899-01A	LumA		TCGA-VP-A875-01A	Gleason_3	Pattern 3		TCGA-KK-A8I5-01A	Gleason_3	Pattern 3		TCGA-VP-A875-01A	Gleason_3	Pattern 3		TCGA-KK-A7AP-01A	Gleason_4_5
TCGA-A3-3313-01A	KIRC		TCGA-B0-4834-01A	KIRC		TCGA-06-0750-01A	GBM		TCGA-TM-A7C4-01A	LGG		TCGA-50-5066-01A	LUAD		TCGA-55-8616-01A	LUAD		TCGA-24-1105-01A	HGSOC_Differentiated		TCGA-24-1844-01A	HGSOC_Differentiated		TCGA-A2-A0T2-01A	Basal		TCGA-BH-A0BD-01A	LumB		TCGA-B6-A0I2-01A	Basal		TCGA-BH-A209-01A	LumB		TCGA-KC-A7FA-01A	Gleason_3	Pattern 3		TCGA-G9-6342-01A	Gleason_3	Pattern 3		TCGA-KC-A7FA-01A	Gleason_3	Pattern 3		TCGA-M7-A720-01A	Gleason_3
TCGA-BP-4769-01A	KIRC		TCGA-B0-5713-01A	KIRC		TCGA-06-2562-01A	GBM		TCGA-14-0817-01A	GBM		TCGA-NJ-A55A-01A	LUAD		TCGA-86-7711-01A	LUAD		TCGA-13-1511-01A	HGSOC_Differentiated		TCGA-24-1103-01A	HGSOC_Differentiated		TCGA-PL-A8LV-01A	Basal		TCGA-S3-AA11-01A	LumA		TCGA-OL-A5D7-01A	Basal		TCGA-BH-A0C3-01A	LumB		TCGA-G9-6370-01A	Gleason_3	Pattern 3		TCGA-M7-A725-01A	Gleason_4	Pattern 4		TCGA-G9-6370-01A	Gleason_3	Pattern 3		TCGA-KK-A8I5-01A	Gleason_3
TCGA-BP-4335-01A	KIRC		TCGA-BP-5009-01A	KIRC		TCGA-06-0158-01A	GBM		TCGA-28-5218-01A	GBM		TCGA-95-A4VP-01A	LUAD		TCGA-44-A47A-01A	LUAD		TCGA-31-1944-01A	HGSOC_Differentiated		TCGA-61-1914-01A	HGSOC_Immunoreactive		TCGA-OL-A66I-01A	Basal		TCGA-A7-A26J-01A	LumA		TCGA-BH-A0AV-01A	Basal		TCGA-D8-A1XO-01A	LumA		TCGA-HC-8258-01B	Gleason_3	Pattern 3		TCGA-HC-7230-01A	Gleason_3	Pattern 3		TCGA-HC-8258-01B	Gleason_3	Pattern 3		TCGA-HI-7171-01A	Gleason_4_5
TCGA-BP-4351-01A	KIRC		TCGA-CJ-4900-01A	KIRC		TCGA-06-5413-01A	GBM		TCGA-06-5408-01A	GBM		TCGA-44-2668-01B	LUAD		TCGA-55-7816-01A	LUAD		TCGA-30-1714-01A	HGSOC_Differentiated		TCGA-09-1659-01B	HGSOC_Differentiated		TCGA-AN-A04D-01A	Basal		TCGA-BH-A209-01A	LumB		TCGA-B6-A402-01A	Basal		TCGA-AN-A04C-01A	Her2		TCGA-J4-AATV-01A	Gleason_3	Pattern 3		TCGA-M7-A71Z-01A	Gleason_4	Pattern 4		TCGA-J4-AATV-01A	Gleason_3	Pattern 3		TCGA-G9-6342-01A	Gleason_3
TCGA-BP-5173-01A	KIRC		TCGA-BP-5186-01A	KIRC		TCGA-26-5139-01A	GBM		TCGA-12-0618-01A	GBM		TCGA-69-7764-01A	LUAD		TCGA-44-7671-01A	LUAD		TCGA-61-2092-01A	HGSOC_Differentiated		TCGA-09-1670-01A	HGSOC_Differentiated		TCGA-AO-A0JL-01A	Basal		TCGA-BH-A0AV-01A	Basal		TCGA-A2-A0YM-01A	Basal		TCGA-A2-A25C-01A	LumB		TCGA-HC-A76X-01A	Gleason_3	Pattern 3		TCGA-ZG-A9L9-01A	Gleason_4	Pattern 4		TCGA-HC-A76X-01A	Gleason_3	Pattern 3		TCGA-M7-A725-01A	Gleason_4_5
TCGA-BP-4965-01A	KIRC		TCGA-A3-3370-01A	KIRC		TCGA-41-2571-01A	GBM		TCGA-HT-7473-01A	LGG		TCGA-55-1596-01A	LUAD		TCGA-78-8640-01A	LUAD		TCGA-24-1616-01A	HGSOC_Differentiated		TCGA-25-1623-01A	HGSOC_Mesenchymal		TCGA-AN-A0AT-01A	Basal		TCGA-LL-A50Y-01A	LumA		TCGA-A2-A0YJ-01A	Basal		TCGA-A2-A0YL-01A	LumA		TCGA-EJ-A8FP-01A	Gleason_3	Pattern 3		TCGA-2A-A8VT-01A	Gleason_4	Pattern 4		TCGA-EJ-A8FP-01A	Gleason_3	Pattern 3		TCGA-HC-7230-01A	Gleason_3
TCGA-DV-5566-01A	KIRC		TCGA-B0-4810-01A	KIRC		TCGA-27-1831-01A	GBM		TCGA-TQ-A7RV-01A	LGG		TCGA-83-5908-01A	LUAD		TCGA-05-4433-01A	LUAD		TCGA-61-1910-01A	HGSOC_Differentiated		TCGA-61-1741-01A	HGSOC_Proliferative		TCGA-D8-A1JM-01A	Basal		TCGA-AR-A24L-01A	LumA		TCGA-B6-A0RU-01A	Basal		TCGA-PL-A8LV-01A	Basal		TCGA-J4-A83J-01A	Gleason_3	Pattern 3		TCGA-G9-6496-01A	Gleason_4	Pattern 4		TCGA-J4-A83J-01A	Gleason_3	Pattern 3		TCGA-M7-A71Z-01A	Gleason_4_5
TCGA-BP-5006-01A	KIRC		TCGA-CJ-4916-01A	KIRC		TCGA-19-1390-01A	GBM		TCGA-FG-8186-01A	LGG		TCGA-55-6982-01A	LUAD		TCGA-55-6983-01A	LUAD		TCGA-25-1318-01A	HGSOC_Differentiated		TCGA-13-1408-01A	HGSOC_Mesenchymal		TCGA-E9-A22G-01A	Basal		TCGA-AN-A0FX-01A	Basal		TCGA-AR-A1AI-01A	Basal		TCGA-AO-A12C-01A	LumA		TCGA-J4-A67S-01A	Gleason_3	Pattern 3		TCGA-ZG-A8QX-01A	Gleason_3	Pattern 3		TCGA-J4-A67S-01A	Gleason_3	Pattern 3		TCGA-ZG-A9L9-01A	Gleason_4_5
TCGA-CJ-6033-01A	KIRC		TCGA-CJ-4892-01A	KIRC		TCGA-14-1829-01A	GBM		TCGA-S9-A6U9-01A	LGG		TCGA-50-5944-01A	LUAD		TCGA-55-7728-01A	LUAD		TCGA-29-1694-01A	HGSOC_Differentiated		TCGA-29-1761-01A	HGSOC_Immunoreactive		TCGA-BH-A0RX-01A	Basal		TCGA-A7-A13H-01A	LumA		TCGA-E2-A1LH-01A	Basal		TCGA-A8-A09E-01A	LumB		TCGA-CH-5743-01A	Gleason_3	Pattern 3		TCGA-EJ-A8FO-01A	Gleason_4	Pattern 4		TCGA-CH-5743-01A	Gleason_3	Pattern 3		TCGA-ZG-A9KY-01A	Gleason_4_5
TCGA-B0-4712-01A	KIRC		TCGA-CZ-4863-01A	KIRC		TCGA-06-0686-01A	GBM		TCGA-DB-A64W-01A	LGG		TCGA-49-4510-01A	LUAD		TCGA-55-7570-01A	LUAD		TCGA-57-1584-01A	HGSOC_Differentiated		TCGA-24-1417-01A	HGSOC_Immunoreactive		TCGA-GI-A2C9-01A	Basal		TCGA-A7-A0CE-01A	Basal		TCGA-A7-A0DA-01A	Basal		TCGA-AR-A5QQ-01A	Basal		TCGA-HC-7079-01A	Gleason_3	Pattern 3		TCGA-EJ-5496-01A	Gleason_3	Pattern 3		TCGA-HC-7079-01A	Gleason_3	Pattern 3		TCGA-2A-A8VT-01A	Gleason_4_5
TCGA-CJ-4901-01A	KIRC		TCGA-BP-4330-01A	KIRC		TCGA-76-4929-01A	GBM		TCGA-TQ-A7RN-01A	LGG		TCGA-MP-A4TA-01A	LUAD		TCGA-44-A47B-01A	LUAD		TCGA-25-2391-01A	HGSOC_Differentiated		TCGA-36-1569-01A	HGSOC_Mesenchymal		TCGA-A7-A26I-01B	Basal		TCGA-A8-A091-01A	LumA		TCGA-B6-A0WX-01A	Basal		TCGA-OL-A5RY-01A	Normal		TCGA-KC-A7FD-01A	Gleason_3	Pattern 3		TCGA-CH-5752-01A	Gleason_4	Pattern 4		TCGA-KC-A7FD-01A	Gleason_3	Pattern 3		TCGA-G9-6496-01A	Gleason_4_5
TCGA-BP-5190-01A	KIRC		TCGA-CJ-4874-01A	KIRC		TCGA-06-0219-01A	GBM		TCGA-DH-A7UV-01A	LGG		TCGA-78-7145-01A	LUAD		TCGA-69-7761-01A	LUAD		TCGA-29-1778-01A	HGSOC_Differentiated		TCGA-09-2051-01A	HGSOC_Immunoreactive		TCGA-D8-A27M-01A	Basal		TCGA-E2-A576-01A	LumA		TCGA-AN-A0AL-01A	Basal		TCGA-AR-A24L-01A	LumA		TCGA-G9-6364-01A	Gleason_3	Pattern 3		TCGA-CH-5741-01A	Gleason_4	Pattern 4		TCGA-G9-6364-01A	Gleason_3	Pattern 3		TCGA-ZG-A8QX-01A	Gleason_3
TCGA-AK-3460-01A	KIRC		TCGA-A3-3328-01A	KIRC		TCGA-32-2634-01A	GBM		TCGA-E1-A7YD-01A	LGG		TCGA-67-3771-01A	LUAD		TCGA-86-8278-01A	LUAD		TCGA-09-2045-01A	HGSOC_Differentiated		TCGA-13-2060-01A	HGSOC_Immunoreactive		TCGA-AQ-A54N-01A	Basal		TCGA-C8-A12P-01A	Her2		TCGA-E9-A5FL-01A	Basal		TCGA-A7-A13H-01A	LumA		TCGA-J4-A83N-01A	Gleason_3	Pattern 3		TCGA-EJ-5498-01A	Gleason_4	Pattern 4		TCGA-J4-A83N-01A	Gleason_3	Pattern 3		TCGA-EJ-A8FO-01A	Gleason_4_5
TCGA-B0-4706-01A	KIRC		TCGA-B8-A54K-01A	KIRC		TCGA-76-4925-01A	GBM		TCGA-HT-7480-01A	LGG		TCGA-97-8174-01A	LUAD		TCGA-73-4675-01A	LUAD		TCGA-61-2008-01A	HGSOC_Differentiated		TCGA-36-1570-01A	HGSOC_Differentiated		TCGA-EW-A1PH-01A	Basal		TCGA-EW-A1PF-01A	LumA		TCGA-A7-A4SD-01A	Basal		TCGA-UL-AAZ6-01A	LumA		TCGA-EJ-7788-01A	Gleason_3	Pattern 3		TCGA-ZG-A9LY-01A	Gleason_4	Pattern 4		TCGA-EJ-7788-01A	Gleason_3	Pattern 3		TCGA-EJ-5496-01A	Gleason_3
TCGA-DV-5574-01A	KIRC		TCGA-CJ-4873-01A	KIRC		TCGA-28-5204-01A	GBM		TCGA-TM-A84B-01A	LGG		TCGA-05-4384-01A	LUAD		TCGA-50-5931-01A	LUAD		TCGA-61-1724-01A	HGSOC_Differentiated		TCGA-29-1705-01A	HGSOC_Mesenchymal		TCGA-D8-A27F-01A	Basal		TCGA-E9-A1R5-01A	LumA		TCGA-D8-A143-01A	Basal		TCGA-A8-A07S-01A	LumB		TCGA-XJ-A83H-01A	Gleason_3	Pattern 3		TCGA-HC-7820-01A	Gleason_3	Pattern 3		TCGA-XJ-A83H-01A	Gleason_3	Pattern 3		TCGA-CH-5752-01A	Gleason_4_5
TCGA-B2-3923-01B	KIRC		TCGA-G6-A8L7-01A	KIRC		TCGA-15-0742-01A	GBM		TCGA-26-5132-01A	GBM		TCGA-86-A4D0-01A	LUAD		TCGA-50-6595-01A	LUAD		TCGA-25-1321-01A	HGSOC_Differentiated		TCGA-23-1113-01A	HGSOC_Proliferative		TCGA-AO-A1KR-01A	Basal		TCGA-BH-A0DI-01A	LumA		TCGA-AO-A128-01A	Basal		TCGA-AR-A2LL-01A	LumB		TCGA-EJ-5516-01A	Gleason_3	Pattern 3		TCGA-G9-6498-01A	Gleason_3	Pattern 3		TCGA-EJ-5516-01A	Gleason_3	Pattern 3		TCGA-CH-5741-01A	Gleason_4_5
TCGA-BP-4331-01A	KIRC		TCGA-CJ-4908-01A	KIRC		TCGA-06-0649-01B	GBM		TCGA-TM-A84S-01A	LGG		TCGA-44-4112-01A	LUAD		TCGA-75-6212-01A	LUAD		TCGA-23-1023-01A	HGSOC_Differentiated		TCGA-24-2035-01A	HGSOC_Mesenchymal		TCGA-E2-A1LG-01A	Basal		TCGA-D8-A1X8-01A	LumA		TCGA-HN-A2NL-01A	Basal		TCGA-C8-A26W-01A	LumB		TCGA-2A-A8VO-01A	Gleason_3	Pattern 3		TCGA-V1-A8WW-01A	Gleason_4	Pattern 4		TCGA-2A-A8VO-01A	Gleason_3	Pattern 3		TCGA-EJ-5498-01A	Gleason_4_5
TCGA-BP-4334-01A	KIRC		TCGA-BP-4352-01A	KIRC		TCGA-06-2558-01A	GBM		TCGA-HT-7879-01A	LGG		TCGA-49-6767-01A	LUAD		TCGA-62-8394-01A	LUAD		TCGA-20-1687-01A	HGSOC_Differentiated		TCGA-24-2027-01A	HGSOC_Proliferative		TCGA-E2-A1LS-01A	Basal		TCGA-A7-A0DB-01A	LumA		TCGA-AC-A7VC-01A	Basal		TCGA-E2-A1IN-01A	LumA		TCGA-EJ-7317-01A	Gleason_3	Pattern 3		TCGA-EJ-5524-01A	Gleason_4	Pattern 4		TCGA-EJ-7317-01A	Gleason_3	Pattern 3		TCGA-ZG-A9LY-01A	Gleason_4_5
TCGA-B8-5159-01A	KIRC		TCGA-A3-A8OU-01A	KIRC		TCGA-06-1804-01A	GBM		TCGA-06-5858-01A	GBM		TCGA-97-7552-01A	LUAD		TCGA-MP-A4TD-01A	LUAD		TCGA-61-2110-01A	HGSOC_Differentiated		TCGA-04-1648-01A	HGSOC_Differentiated		TCGA-A2-A3XU-01A	Basal		TCGA-C8-A26W-01A	LumB		TCGA-B6-A400-01A	Basal		TCGA-PE-A5DD-01A	LumA		TCGA-TK-A8OK-01A	Gleason_3	Pattern 3		TCGA-ZG-A9LM-01A	Gleason_4	Pattern 4		TCGA-TK-A8OK-01A	Gleason_3	Pattern 3		TCGA-HC-7820-01A	Gleason_3
TCGA-CZ-4864-01A	KIRC		TCGA-CJ-5683-01A	KIRC		TCGA-19-2624-01A	GBM		TCGA-41-2572-01A	GBM		TCGA-78-8662-01A	LUAD		TCGA-44-6148-01A	LUAD		TCGA-24-1423-01A	HGSOC_Differentiated		TCGA-20-1683-01A	HGSOC_Proliferative		TCGA-HN-A2NL-01A	Basal		TCGA-A8-A08O-01A	LumA		TCGA-BH-A0RX-01A	Basal		TCGA-E2-A1IU-01A	LumA		TCGA-EJ-7786-01A	Gleason_3	Pattern 3		TCGA-HC-7747-01A	Gleason_3	Pattern 3		TCGA-EJ-7786-01A	Gleason_3	Pattern 3		TCGA-G9-6498-01A	Gleason_3
TCGA-BP-4756-01A	KIRC		TCGA-A3-3326-01A	KIRC		TCGA-26-5133-01A	GBM		TCGA-06-0646-01A	GBM		TCGA-44-3919-01A	LUAD		TCGA-05-4395-01A	LUAD		TCGA-25-1631-01A	HGSOC_Differentiated		TCGA-24-1928-01A	HGSOC_Mesenchymal		TCGA-D8-A1XQ-01A	Basal		TCGA-BH-A203-01A	Her2		TCGA-B6-A0RT-01A	Basal		TCGA-BH-A0B6-01A	LumA		TCGA-HC-7080-01A	Gleason_3	Pattern 3		TCGA-V1-A9Z9-01A	Gleason_4	Pattern 4		TCGA-HC-7080-01A	Gleason_3	Pattern 3		TCGA-V1-A8WW-01A	Gleason_4_5
TCGA-B4-5838-01A	KIRC		TCGA-B0-5712-01A	KIRC		TCGA-06-0878-01A	GBM		TCGA-06-0157-01A	GBM		TCGA-05-4426-01A	LUAD		TCGA-91-6830-01A	LUAD		TCGA-24-1557-01A	HGSOC_Differentiated		TCGA-29-1770-01A	HGSOC_Mesenchymal		TCGA-B6-A0WX-01A	Basal		TCGA-C8-A8HQ-01A	LumB		TCGA-A2-A3XY-01A	Basal		TCGA-AC-A7VB-01A	LumB		TCGA-EJ-7785-01A	Gleason_3	Pattern 3		TCGA-YL-A8SQ-01B	Gleason_4	Pattern 4		TCGA-EJ-7785-01A	Gleason_3	Pattern 3		TCGA-EJ-5524-01A	Gleason_4_5
TCGA-CJ-4907-01A	KIRC		TCGA-CZ-5461-01A	KIRC		TCGA-76-4926-01B	GBM		TCGA-RY-A83Y-01A	LGG		TCGA-73-4677-01A	LUAD		TCGA-44-2657-01A	LUAD		TCGA-23-1026-01B	HGSOC_Differentiated		TCGA-25-1312-01A	HGSOC_Proliferative		TCGA-A2-A0D0-01A	Basal		TCGA-B6-A0RL-01A	LumB		TCGA-BH-A18V-01A	Basal		TCGA-AR-A2LE-01A	LumA		TCGA-EJ-7327-01A	Gleason_3	Pattern 3		TCGA-KC-A4BR-01A	Gleason_4	Pattern 4		TCGA-EJ-7327-01A	Gleason_3	Pattern 3		TCGA-ZG-A9LM-01A	Gleason_4_5
TCGA-B0-5106-01A	KIRC		TCGA-6D-AA2E-01A	KIRC		TCGA-06-0138-01A	GBM		TCGA-KT-A74X-01A	LGG		TCGA-NJ-A4YP-01A	LUAD		TCGA-55-8621-01A	LUAD		TCGA-09-1666-01A	HGSOC_Differentiated		TCGA-24-2280-01A	HGSOC_Mesenchymal		TCGA-D8-A1JK-01A	Basal		TCGA-AR-A24W-01A	LumA		TCGA-A7-A26F-01B	Basal		TCGA-A8-A0A1-01A	LumA		TCGA-KK-A6E2-01A	Gleason_3	Pattern 3		TCGA-YL-A9WJ-01A	Gleason_4	Pattern 4		TCGA-KK-A6E2-01A	Gleason_3	Pattern 3		TCGA-HC-7747-01A	Gleason_3
TCGA-B0-4707-01A	KIRC		TCGA-EU-5907-01A	KIRC		TCGA-06-0645-01A	GBM		TCGA-TM-A84M-01A	LGG		TCGA-49-AAQV-01A	LUAD		TCGA-05-4425-01A	LUAD		TCGA-24-1845-01A	HGSOC_Differentiated		TCGA-61-1998-01A	HGSOC_Mesenchymal		TCGA-A1-A0SK-01A	Basal		TCGA-D8-A27R-01A	LumB		TCGA-EW-A1PB-01A	Basal		TCGA-A7-A26E-01A	LumA		TCGA-G9-6347-01A	Gleason_3	Pattern 3		TCGA-HC-8261-01A	Gleason_3	Pattern 3		TCGA-G9-6347-01A	Gleason_3	Pattern 3		TCGA-V1-A9Z9-01A	Gleason_4_5
TCGA-B8-5164-01A	KIRC		TCGA-A3-3380-01A	KIRC		TCGA-06-0132-01A	GBM		TCGA-DU-5852-01A	LGG		TCGA-80-5607-01A	LUAD		TCGA-MP-A5C7-01A	LUAD		TCGA-04-1651-01A	HGSOC_Differentiated		TCGA-24-2271-01A	HGSOC_Differentiated		TCGA-A2-A4RX-01A	Basal		TCGA-EW-A6SB-01A	Basal		TCGA-E2-A573-01A	Basal		TCGA-AO-A129-01A	Basal		TCGA-VN-A88P-01A	Gleason_3	Pattern 3		TCGA-J4-A67M-01A	Gleason_4	Pattern 4		TCGA-VN-A88P-01A	Gleason_3	Pattern 3		TCGA-V1-A9O7-01A	Gleason_4_5
TCGA-B0-5710-01A	KIRC		TCGA-CJ-4638-01A	KIRC		TCGA-32-1970-01A	GBM		TCGA-12-0616-01A	GBM		TCGA-75-5126-01A	LUAD		TCGA-64-1681-01A	LUAD		TCGA-24-1604-01A	HGSOC_Differentiated		TCGA-13-1404-01A	HGSOC_Proliferative		TCGA-E9-A1ND-01A	Basal		TCGA-E9-A244-01A	Basal		TCGA-A2-A0SX-01A	Basal		TCGA-AO-A0JF-01A	LumA		TCGA-G9-6339-01A	Gleason_3	Pattern 3		TCGA-CH-5739-01A	Gleason_3	Pattern 3		TCGA-G9-6339-01A	Gleason_3	Pattern 3		TCGA-YL-A8SQ-01B	Gleason_4_5
TCGA-MM-A563-01A	KIRC		TCGA-BP-5184-01A	KIRC		TCGA-27-1830-01A	GBM		TCGA-DU-6392-01A	LGG		TCGA-50-5044-01A	LUAD		TCGA-44-6775-01A	LUAD		TCGA-24-1471-01A	HGSOC_Differentiated		TCGA-13-1507-01A	HGSOC_Immunoreactive		TCGA-A2-A0YJ-01A	Basal		TCGA-AN-A0FW-01A	LumA		TCGA-E2-A1AZ-01A	Basal		TCGA-EW-A1PC-01B	LumB		TCGA-G9-6365-01A	Gleason_3	Pattern 3		TCGA-G9-6379-01A	Gleason_4	Pattern 4		TCGA-G9-6365-01A	Gleason_3	Pattern 3		TCGA-KC-A4BR-01A	Gleason_4_5
TCGA-BP-5192-01A	KIRC		TCGA-B0-5116-01A	KIRC		TCGA-12-0619-01A	GBM		TCGA-HT-7476-01A	LGG		TCGA-78-7152-01A	LUAD		TCGA-97-A4M6-01A	LUAD		TCGA-23-1028-01A	HGSOC_Differentiated		TCGA-23-1122-01A	HGSOC_Proliferative		TCGA-AR-A1AJ-01A	Basal		TCGA-E9-A1N5-01A	LumA		TCGA-C8-A12K-01A	Basal		TCGA-LL-A740-01A	LumA		TCGA-HC-7738-01A	Gleason_3	Pattern 3		TCGA-YL-A8SB-01A	Gleason_4	Pattern 4		TCGA-HC-7738-01A	Gleason_3	Pattern 3		TCGA-YL-A9WJ-01A	Gleason_4_5
TCGA-BP-4346-01A	KIRC		TCGA-A3-3358-01A	KIRC		TCGA-26-5134-01A	GBM		TCGA-DU-5853-01A	LGG		TCGA-62-A470-01A	LUAD		TCGA-38-4632-01A	LUAD		TCGA-61-1918-01A	HGSOC_Differentiated		TCGA-13-1505-01A	HGSOC_Mesenchymal		TCGA-A2-A0D2-01A	Basal		TCGA-AC-A3W5-01A	Her2		TCGA-C8-A12V-01A	Basal		TCGA-A1-A0SF-01A	LumA		TCGA-QU-A6IO-01A	Gleason_3	Pattern 3		TCGA-V1-A9OA-01A	Gleason_4	Pattern 4		TCGA-QU-A6IO-01A	Gleason_3	Pattern 3		TCGA-HC-8261-01A	Gleason_3
TCGA-AK-3445-01A	KIRC		TCGA-A3-3372-01A	KIRC		TCGA-27-1837-01A	GBM		TCGA-DU-8166-01A	LGG		TCGA-93-A4JO-01A	LUAD		TCGA-95-8039-01A	LUAD		TCGA-61-2101-01A	HGSOC_Differentiated		TCGA-61-2104-01A	HGSOC_Immunoreactive		TCGA-A2-A1G1-01A	Basal		TCGA-AO-A129-01A	Basal		TCGA-AR-A1AY-01A	Basal		TCGA-AN-A0G0-01A	Basal		TCGA-2A-AAYU-01A	Gleason_3	Pattern 3		TCGA-EJ-8469-01A	Gleason_4	Pattern 4		TCGA-2A-AAYU-01A	Gleason_3	Pattern 3		TCGA-J4-A67M-01A	Gleason_4_5
TCGA-AS-3777-01A	KIRC		TCGA-B0-5096-01A	KIRC		TCGA-14-1034-01A	GBM		TCGA-P5-A72U-01A	LGG		TCGA-49-4490-01A	LUAD		TCGA-L9-A5IP-01A	LUAD		TCGA-04-1362-01A	HGSOC_Differentiated		TCGA-04-1347-01A	HGSOC_Proliferative		TCGA-E9-A5FL-01A	Basal		TCGA-BH-A28Q-01A	LumA		TCGA-C8-A1HJ-01A	Basal		TCGA-BH-A0BO-01A	LumA		TCGA-EJ-A7NF-01A	Gleason_3	Pattern 3		TCGA-EJ-A46D-01A	Gleason_3	Pattern 3		TCGA-EJ-A7NF-01A	Gleason_3	Pattern 3		TCGA-CH-5739-01A	Gleason_3
TCGA-AK-3454-01A	KIRC		TCGA-CZ-5986-01A	KIRC		TCGA-06-0190-01A	GBM		TCGA-DU-7012-01A	LGG		TCGA-55-7283-01A	LUAD		TCGA-55-7994-01A	LUAD		TCGA-09-1662-01A	HGSOC_Differentiated		TCGA-29-1766-01A	HGSOC_Mesenchymal		TCGA-B6-A1KF-01A	Basal		TCGA-AC-A6IX-01A	LumA		TCGA-A2-A1G1-01A	Basal		TCGA-B6-A0IC-01A	LumA		TCGA-V1-A8WS-01A	Gleason_3	Pattern 3		TCGA-G9-6367-01A	Gleason_4	Pattern 4		TCGA-V1-A8WS-01A	Gleason_3	Pattern 3		TCGA-G9-6379-01A	Gleason_4_5
TCGA-B0-4693-01A	KIRC		TCGA-CW-5584-01A	KIRC		TCGA-28-2509-01A	GBM		TCGA-FG-A6J1-01A	LGG		TCGA-78-7146-01A	LUAD		TCGA-55-7281-01A	LUAD		TCGA-61-1911-01A	HGSOC_Immunoreactive		TCGA-61-1900-01A	HGSOC_Proliferative		TCGA-D8-A142-01A	Basal		TCGA-A8-A06Q-01A	LumB		TCGA-BH-A18Q-01A	Basal		TCGA-A8-A083-01A	LumA		TCGA-EJ-5512-01A	Gleason_3	Pattern 3		TCGA-VP-A87E-01A	Gleason_3	Pattern 3		TCGA-EJ-5512-01A	Gleason_3	Pattern 3		TCGA-YL-A8SB-01A	Gleason_4_5
TCGA-B0-4849-01A	KIRC		TCGA-BP-5201-01A	KIRC		TCGA-27-2523-01A	GBM		TCGA-DH-5143-01A	LGG		TCGA-49-6744-01A	LUAD		TCGA-91-6847-01A	LUAD		TCGA-24-1551-01A	HGSOC_Immunoreactive		TCGA-24-1474-01A	HGSOC_Immunoreactive		TCGA-BH-A0BW-01A	Basal		TCGA-EW-A1PC-01B	LumB		TCGA-EW-A6SB-01A	Basal		TCGA-AO-A0JJ-01A	LumA		TCGA-HC-A8D1-01A	Gleason_3	Pattern 3		TCGA-VP-A87J-01A	Gleason_3	Pattern 3		TCGA-HC-A8D1-01A	Gleason_3	Pattern 3		TCGA-V1-A9OA-01A	Gleason_4_5
TCGA-BP-5178-01A	KIRC		TCGA-B0-5094-01A	KIRC		TCGA-06-0187-01A	GBM		TCGA-HT-8105-01A	LGG		TCGA-55-A491-01A	LUAD		TCGA-55-8089-01A	LUAD		TCGA-36-1581-01A	HGSOC_Immunoreactive		TCGA-24-2293-01A	HGSOC_Mesenchymal		TCGA-AC-A2QH-01B	Basal		TCGA-AC-A3YJ-01A	LumA		TCGA-A2-A3XX-01A	Basal		TCGA-BH-A1F6-01A	Basal		TCGA-EJ-5511-01A	Gleason_3	Pattern 3		TCGA-CH-5763-01A	Gleason_3	Pattern 3		TCGA-EJ-5511-01A	Gleason_3	Pattern 3		TCGA-VP-AA1N-01A	Gleason_4_5
TCGA-B0-4843-01A	KIRC		TCGA-BP-5187-01A	KIRC		TCGA-12-3652-01A	GBM		TCGA-DB-A4XB-01A	LGG		TCGA-55-8087-01A	LUAD		TCGA-MN-A4N4-01A	LUAD		TCGA-24-1930-01A	HGSOC_Immunoreactive		TCGA-61-1728-01A	HGSOC_Differentiated		TCGA-C8-A1HJ-01A	Basal		TCGA-AN-A0XU-01A	Basal		TCGA-LL-A6FR-01A	Basal		TCGA-BH-A0AZ-01A	LumA		TCGA-HI-7169-01A	Gleason_3	Pattern 3		TCGA-KK-A6E4-01A	Gleason_3	Pattern 3		TCGA-HI-7169-01A	Gleason_3	Pattern 3		TCGA-EJ-8469-01A	Gleason_4_5
TCGA-B4-5377-01A	KIRC		TCGA-CZ-5988-01A	KIRC		TCGA-28-2513-01A	GBM		TCGA-S9-A6TS-01A	LGG		TCGA-64-1680-01A	LUAD		TCGA-05-4415-01A	LUAD		TCGA-24-2290-01A	HGSOC_Immunoreactive		TCGA-29-1697-01A	HGSOC_Proliferative		TCGA-AC-A8OQ-01A	Basal		TCGA-C8-A1HN-01A	LumB		TCGA-BH-A0DL-01A	Basal		TCGA-A8-A08C-01A	LumA		TCGA-2A-AAYF-01A	Gleason_3	Pattern 3		TCGA-KC-A4BN-01A	Gleason_3	Pattern 3		TCGA-2A-AAYF-01A	Gleason_3	Pattern 3		TCGA-EJ-A46D-01A	Gleason_3
TCGA-DV-A4VX-01A	KIRC		TCGA-CJ-4894-01A	KIRC		TCGA-19-2629-01A	GBM		TCGA-14-1825-01A	GBM		TCGA-55-A494-01A	LUAD		TCGA-55-8507-01A	LUAD		TCGA-24-2026-01A	HGSOC_Immunoreactive		TCGA-61-1725-01A	HGSOC_Immunoreactive		TCGA-AN-A0AR-01A	Basal		TCGA-E2-A156-01A	LumA		TCGA-D8-A27F-01A	Basal		TCGA-BH-A0BJ-01A	LumA		TCGA-G9-6371-01A	Gleason_3	Pattern 3		TCGA-J4-A83M-01A	Gleason_4	Pattern 4		TCGA-G9-6371-01A	Gleason_3	Pattern 3		TCGA-G9-6367-01A	Gleason_4_5
TCGA-CJ-4905-01A	KIRC		TCGA-BP-4763-01A	KIRC		TCGA-12-3650-01A	GBM		TCGA-DU-6400-01A	LGG		TCGA-44-2668-01A	LUAD		TCGA-55-8619-01A	LUAD		TCGA-25-1630-01A	HGSOC_Immunoreactive		TCGA-29-1691-01A	HGSOC_Proliferative		TCGA-E9-A1N8-01A	Basal		TCGA-E2-A1LH-01A	Basal		TCGA-AC-A62X-01A	Basal		TCGA-E2-A572-01A	LumA		TCGA-H9-A6BX-01A	Gleason_3	Pattern 3		TCGA-CH-5754-01A	Gleason_4	Pattern 4		TCGA-H9-A6BX-01A	Gleason_3	Pattern 3		TCGA-VP-A87E-01A	Gleason_3
TCGA-A3-3316-01A	KIRC		TCGA-B0-4828-01A	KIRC		TCGA-06-2569-01A	GBM		TCGA-S9-A6WP-01A	LGG		TCGA-78-7158-01A	LUAD		TCGA-05-4397-01A	LUAD		TCGA-29-1781-01A	HGSOC_Immunoreactive		TCGA-31-1953-01A	HGSOC_Immunoreactive		TCGA-B6-A0I2-01A	Basal		TCGA-AO-A0J8-01A	LumA		TCGA-A7-A5ZV-01A	Basal		TCGA-BH-A8FZ-01A	Normal		TCGA-EJ-5522-01A	Gleason_3	Pattern 3		TCGA-HC-A48F-01A	Gleason_4	Pattern 4		TCGA-EJ-5522-01A	Gleason_3	Pattern 3		TCGA-HC-A4ZV-01A	Gleason_4_5
TCGA-BP-4983-01A	KIRC		TCGA-CJ-5679-01A	KIRC		TCGA-27-2524-01A	GBM		TCGA-15-1444-01A	GBM		TCGA-69-7979-01A	LUAD		TCGA-73-4662-01A	LUAD		TCGA-24-1435-01A	HGSOC_Immunoreactive		TCGA-25-1316-01A	HGSOC_Proliferative		TCGA-BH-A0BG-01A	Basal		TCGA-A7-A13E-01B	Basal		TCGA-AR-A0U4-01A	Basal		TCGA-E9-A2JS-01A	LumB		TCGA-J4-A67O-01A	Gleason_3	Pattern 3		TCGA-FC-A66V-01A	Gleason_4	Pattern 4		TCGA-J4-A67O-01A	Gleason_3	Pattern 3		TCGA-VP-A87J-01A	Gleason_3
TCGA-B4-5835-01A	KIRC		TCGA-CJ-4869-01A	KIRC		TCGA-27-1834-01A	GBM		TCGA-06-0210-01A	GBM		TCGA-55-6642-01A	LUAD		TCGA-97-8552-01A	LUAD		TCGA-23-1123-01A	HGSOC_Immunoreactive		TCGA-09-1669-01A	HGSOC_Proliferative		TCGA-BH-A18G-01A	Basal		TCGA-BH-A0BO-01A	LumA		TCGA-E2-A1LG-01A	Basal		TCGA-E9-A22H-01A	LumB		TCGA-HC-7737-01A	Gleason_3	Pattern 3		TCGA-HC-7736-01A	Gleason_3	Pattern 3		TCGA-HC-7737-01A	Gleason_3	Pattern 3		TCGA-CH-5763-01A	Gleason_3
TCGA-BP-4177-01A	KIRC		TCGA-A3-3363-01A	KIRC		TCGA-76-4932-01A	GBM		TCGA-28-2499-01A	GBM		TCGA-67-6215-01A	LUAD		TCGA-86-8075-01A	LUAD		TCGA-23-1120-01A	HGSOC_Immunoreactive		TCGA-24-1413-01A	HGSOC_Differentiated		TCGA-AQ-A04J-01A	Basal		TCGA-E2-A14T-01A	LumA		TCGA-AO-A0J4-01A	Basal		TCGA-A8-A09X-01A	Her2		TCGA-V1-A8MF-01A	Gleason_3	Pattern 3		TCGA-CH-5789-01A	Gleason_3	Pattern 3		TCGA-V1-A8MF-01A	Gleason_3	Pattern 3		TCGA-KK-A6E4-01A	Gleason_3
TCGA-B8-A54G-01A	KIRC		TCGA-BP-4777-01A	KIRC		TCGA-08-0386-01A	GBM		TCGA-06-2570-01A	GBM		TCGA-86-8671-01A	LUAD		TCGA-49-4507-01A	LUAD		TCGA-13-1488-01A	HGSOC_Immunoreactive		TCGA-23-1114-01B	HGSOC_Proliferative		TCGA-E2-A1LI-01A	Basal		TCGA-BH-A6R8-01A	LumA		TCGA-D8-A142-01A	Basal		TCGA-C8-A26Z-01A	LumA		TCGA-EJ-5509-01A	Gleason_3	Pattern 3		TCGA-G9-6336-01A	Gleason_3	Pattern 3		TCGA-EJ-5509-01A	Gleason_3	Pattern 3		TCGA-KC-A4BN-01A	Gleason_3
TCGA-BP-4176-01A	KIRC		TCGA-BP-4789-01A	KIRC		TCGA-26-1442-01A	GBM		TCGA-06-2559-01A	GBM		TCGA-75-6207-01A	LUAD		TCGA-97-8547-01A	LUAD		TCGA-04-1365-01A	HGSOC_Immunoreactive		TCGA-13-1510-01A	HGSOC_Differentiated		TCGA-A7-A13D-01A	Basal		TCGA-GI-A2C8-01A	LumA		TCGA-E2-A150-01A	Basal		TCGA-B6-A0IH-01A	LumA		TCGA-EJ-7218-01B	Gleason_3	Pattern 3		TCGA-KK-A5A1-01A	Gleason_4	Pattern 4		TCGA-EJ-7218-01B	Gleason_3	Pattern 3		TCGA-J4-A83M-01A	Gleason_4_5
TCGA-B8-5165-01A	KIRC		TCGA-CZ-5462-01A	KIRC		TCGA-32-5222-01A	GBM		TCGA-HT-7478-01A	LGG		TCGA-35-5375-01A	LUAD		TCGA-55-6970-01A	LUAD		TCGA-25-1322-01A	HGSOC_Immunoreactive		TCGA-61-2109-01A	HGSOC_Differentiated		TCGA-B6-A400-01A	Basal		TCGA-EW-A1J2-01A	LumA		TCGA-AC-A6IW-01A	Basal		TCGA-EW-A2FR-01A	Her2		TCGA-HC-8258-01A	Gleason_3	Pattern 3		TCGA-HC-8259-01A	Gleason_3	Pattern 3		TCGA-HC-8258-01A	Gleason_3	Pattern 3		TCGA-CH-5754-01A	Gleason_4_5
TCGA-CZ-4854-01A	KIRC		TCGA-B0-4710-01A	KIRC		TCGA-16-1045-01B	GBM		TCGA-S9-A6WM-01A	LGG		TCGA-44-6147-01B	LUAD		TCGA-49-AARN-01A	LUAD		TCGA-29-1688-01A	HGSOC_Immunoreactive		TCGA-24-1549-01A	HGSOC_Immunoreactive		TCGA-D8-A27H-01A	Basal		TCGA-OK-A5Q2-01A	LumA		TCGA-AC-A8OQ-01A	Basal		TCGA-E2-A1IG-01A	LumA		TCGA-EJ-5517-01A	Gleason_3	Pattern 3		TCGA-EJ-A7NJ-01A	Gleason_4	Pattern 4		TCGA-EJ-5517-01A	Gleason_3	Pattern 3		TCGA-HC-A48F-01A	Gleason_4_5
TCGA-BP-5182-01A	KIRC		TCGA-BP-5004-01A	KIRC		TCGA-06-0744-01A	GBM		TCGA-TQ-A7RW-01A	LGG		TCGA-78-7536-01A	LUAD		TCGA-55-5899-01A	LUAD		TCGA-24-2288-01A	HGSOC_Immunoreactive		TCGA-13-1492-01A	HGSOC_Proliferative		TCGA-B6-A0I1-01A	Basal		TCGA-AQ-A04L-01B	LumA		TCGA-A2-A0T2-01A	Basal		TCGA-E2-A105-01A	LumA		TCGA-HC-7752-01A	Gleason_3	Pattern 3		TCGA-G9-6353-01A	Gleason_3	Pattern 3		TCGA-HC-7752-01A	Gleason_3	Pattern 3		TCGA-FC-A66V-01A	Gleason_4_5
TCGA-CW-5591-01A	KIRC		TCGA-A3-3387-01A	KIRC		TCGA-28-2510-01A	GBM		TCGA-E1-A7Z3-01A	LGG		TCGA-55-6981-01A	LUAD		TCGA-78-7153-01A	LUAD		TCGA-29-1710-01A	HGSOC_Immunoreactive		TCGA-24-1562-01A	HGSOC_Differentiated		TCGA-BH-A5IZ-01A	Basal		TCGA-AN-A03X-01A	LumA		TCGA-LL-A73Y-01A	Basal		TCGA-E9-A248-01A	Her2		TCGA-CH-5750-01A	Gleason_3	Pattern 3		TCGA-V1-A9OX-01A	Gleason_3	Pattern 3		TCGA-CH-5750-01A	Gleason_3	Pattern 3		TCGA-HC-7736-01A	Gleason_3
TCGA-B0-5707-01A	KIRC		TCGA-CZ-5451-01A	KIRC		TCGA-19-5960-01A	GBM		TCGA-12-3653-01A	GBM		TCGA-55-6712-01A	LUAD		TCGA-50-6592-01A	LUAD		TCGA-25-2396-01A	HGSOC_Immunoreactive		TCGA-23-1021-01B	HGSOC_Differentiated		TCGA-A7-A26G-01A	Basal		TCGA-BH-A0AZ-01A	LumA		TCGA-AR-A0U0-01A	Basal		TCGA-GM-A2DH-01A	Her2		TCGA-EJ-A46H-01A	Gleason_3	Pattern 3		TCGA-V1-A8MG-01A	Gleason_3	Pattern 3		TCGA-EJ-A46H-01A	Gleason_3	Pattern 3		TCGA-CH-5789-01A	Gleason_3
TCGA-AK-3455-01A	KIRC		TCGA-CJ-5671-01A	KIRC		TCGA-14-0781-01B	GBM		TCGA-HT-7880-01A	LGG		TCGA-95-A4VK-01A	LUAD		TCGA-95-7039-01A	LUAD		TCGA-13-1496-01A	HGSOC_Immunoreactive		TCGA-24-1467-01A	HGSOC_Differentiated		TCGA-S3-AA0Z-01A	Basal		TCGA-A2-A3Y0-01A	Basal		TCGA-AN-A0XU-01A	Basal		TCGA-E9-A3Q9-01A	LumA		TCGA-J4-A83K-01A	Gleason_3	Pattern 3		TCGA-XK-AAJP-01A	Gleason_4	Pattern 4		TCGA-J4-A83K-01A	Gleason_3	Pattern 3		TCGA-G9-6336-01A	Gleason_3
TCGA-CZ-4857-01A	KIRC		TCGA-AK-3425-01A	KIRC		TCGA-27-2528-01A	GBM		TCGA-P5-A5F6-01A	LGG		TCGA-55-8620-01A	LUAD		TCGA-05-4434-01A	LUAD		TCGA-24-1843-01A	HGSOC_Immunoreactive		TCGA-24-2298-01A	HGSOC_Mesenchymal		TCGA-AR-A2LR-01A	Basal		TCGA-BH-A0W3-01A	LumB		TCGA-A2-A04T-01A	Basal		TCGA-BH-A1EY-01A	LumA		TCGA-HC-A6AP-01A	Gleason_3	Pattern 3		TCGA-EJ-AB20-01A	Gleason_3	Pattern 3		TCGA-HC-A6AP-01A	Gleason_3	Pattern 3		TCGA-KK-A5A1-01A	Gleason_4_5
TCGA-B0-4842-01A	KIRC		TCGA-CZ-4858-01A	KIRC		TCGA-27-2526-01A	GBM		TCGA-RY-A83X-01A	LGG		TCGA-64-5775-01A	LUAD		TCGA-44-6776-01A	LUAD		TCGA-24-1553-01A	HGSOC_Immunoreactive		TCGA-24-1560-01A	HGSOC_Proliferative		TCGA-A2-A3XT-01A	Basal		TCGA-BH-A0BJ-01A	LumA		TCGA-A2-A04P-01A	Basal		TCGA-EW-A1P4-01A	Basal		TCGA-KK-A6DY-01A	Gleason_3	Pattern 3		TCGA-EJ-A7NM-01A	Gleason_4	Pattern 4		TCGA-KK-A6DY-01A	Gleason_3	Pattern 3		TCGA-HC-8259-01A	Gleason_3
TCGA-CJ-4642-01B	KIRC		TCGA-BP-4174-01A	KIRC		TCGA-06-0129-01A	GBM		TCGA-DU-A5TY-01A	LGG		TCGA-MP-A4T6-01A	LUAD		TCGA-97-A4M1-01A	LUAD		TCGA-24-1428-01A	HGSOC_Immunoreactive		TCGA-09-1665-01B	HGSOC_Differentiated		TCGA-A7-A26F-01B	Basal		TCGA-E9-A22H-01A	LumB		TCGA-A8-A08R-01A	Basal		TCGA-A8-A07E-01A	LumA		TCGA-HC-A6AL-01A	Gleason_3	Pattern 3		TCGA-EJ-7781-01A	Gleason_3	Pattern 3		TCGA-HC-A6AL-01A	Gleason_3	Pattern 3		TCGA-EJ-A7NJ-01A	Gleason_4_5
TCGA-BP-4969-01A	KIRC		TCGA-CJ-6028-01A	KIRC		TCGA-06-0130-01A	GBM		TCGA-P5-A72W-01A	LGG		TCGA-91-8497-01A	LUAD		TCGA-86-8281-01A	LUAD		TCGA-24-1846-01A	HGSOC_Immunoreactive		TCGA-23-1118-01A	HGSOC_Differentiated		TCGA-A8-A08R-01A	Basal		TCGA-A8-A06U-01A	LumA		TCGA-D8-A1XK-01A	Basal		TCGA-AO-A1KP-01A	LumB		TCGA-M7-A71Y-01A	Gleason_3	Pattern 3		TCGA-J4-A6M7-01A	Gleason_3	Pattern 3		TCGA-M7-A71Y-01A	Gleason_3	Pattern 3		TCGA-G9-6353-01A	Gleason_3
TCGA-B0-4841-01A	KIRC		TCGA-A3-3367-01A	KIRC		TCGA-28-5208-01A	GBM		TCGA-TM-A84H-01A	LGG		TCGA-67-4679-01B	LUAD		TCGA-67-3773-01A	LUAD		TCGA-29-1711-01A	HGSOC_Immunoreactive		TCGA-24-1565-01A	HGSOC_Differentiated		TCGA-A2-A0CM-01A	Basal		TCGA-B6-A0IH-01A	LumA		TCGA-S3-AA15-01A	Basal		TCGA-D8-A27G-01A	LumA		TCGA-QU-A6IM-01A	Gleason_3	Pattern 3		TCGA-EJ-5515-01A	Gleason_3	Pattern 3		TCGA-QU-A6IM-01A	Gleason_3	Pattern 3		TCGA-V1-A9OX-01A	Gleason_3
TCGA-B8-5158-01A	KIRC		TCGA-A3-3351-01A	KIRC		TCGA-76-4931-01A	GBM		TCGA-HT-A74O-01A	LGG		TCGA-44-A479-01A	LUAD		TCGA-50-6594-01A	LUAD		TCGA-23-2077-01A	HGSOC_Immunoreactive		TCGA-23-1111-01A	HGSOC_Differentiated		TCGA-EW-A3U0-01A	Basal		TCGA-D8-A1XT-01A	Her2		TCGA-B6-A0I6-01A	Basal		TCGA-PL-A8LX-01A	LumA		TCGA-KC-A7FE-01A	Gleason_3	Pattern 3		TCGA-CH-5746-01A	Gleason_3	Pattern 3		TCGA-KC-A7FE-01A	Gleason_3	Pattern 3		TCGA-V1-A8MG-01A	Gleason_3
TCGA-CZ-5984-01A	KIRC		TCGA-CJ-4890-01A	KIRC		TCGA-06-5410-01A	GBM		TCGA-HT-A5R9-01A	LGG		TCGA-73-4670-01A	LUAD		TCGA-55-7724-01A	LUAD		TCGA-57-1994-01A	HGSOC_Immunoreactive		TCGA-30-1866-01A	HGSOC_Proliferative		TCGA-A7-A13E-01A	Basal		TCGA-A2-A04X-01A	Her2		TCGA-AO-A1KR-01A	Basal		TCGA-BH-A0W7-01A	LumA		TCGA-V1-A8MK-01A	Gleason_3	Pattern 3		TCGA-EJ-7797-01A	Gleason_3	Pattern 3		TCGA-V1-A8MK-01A	Gleason_3	Pattern 3		TCGA-XK-AAJP-01A	Gleason_4_5
TCGA-B2-5635-01A	KIRC		TCGA-CW-5581-01A	KIRC		TCGA-06-2557-01A	GBM		TCGA-DB-A4XC-01A	LGG		TCGA-05-4424-01A	LUAD		TCGA-91-7771-01A	LUAD		TCGA-24-2281-01A	HGSOC_Immunoreactive		TCGA-61-2088-01A	HGSOC_Proliferative		TCGA-AC-A2QJ-01A	Basal		TCGA-AN-A0FL-01A	Basal		TCGA-A8-A07R-01A	Basal		TCGA-BH-A8G0-01A	LumA		TCGA-HC-7231-01A	Gleason_3	Pattern 3		TCGA-KK-A7AW-01A	Gleason_4	Pattern 4		TCGA-HC-7231-01A	Gleason_3	Pattern 3		TCGA-EJ-AB20-01A	Gleason_3
TCGA-A3-A6NI-01A	KIRC		TCGA-BP-4993-01A	KIRC		TCGA-06-2563-01A	GBM		TCGA-DU-7007-01A	LGG		TCGA-97-7554-01A	LUAD		TCGA-67-3770-01A	LUAD		TCGA-29-1701-01A	HGSOC_Immunoreactive		TCGA-36-1568-01A	HGSOC_Differentiated		TCGA-C8-A12K-01A	Basal		TCGA-E2-A14U-01A	LumA		TCGA-B6-A0RE-01A	Basal		TCGA-EW-A1P8-01A	Basal		TCGA-FC-A8O0-01A	Gleason_3	Pattern 3		TCGA-2A-A8W3-01A	Gleason_4	Pattern 4		TCGA-FC-A8O0-01A	Gleason_3	Pattern 3		TCGA-EJ-A7NM-01A	Gleason_4_5
TCGA-BP-4967-01A	KIRC		TCGA-B0-4821-01A	KIRC		TCGA-14-1823-01A	GBM		TCGA-DB-A64X-01A	LGG		TCGA-38-4629-01A	LUAD		TCGA-55-7914-01A	LUAD		TCGA-29-1769-01A	HGSOC_Immunoreactive		TCGA-29-2428-01A	HGSOC_Immunoreactive		TCGA-BH-A1F0-01A	Basal		TCGA-GM-A2DH-01A	Her2		TCGA-A7-A26I-01B	Basal		TCGA-E2-A1II-01A	Basal		TCGA-G9-6385-01A	Gleason_3	Pattern 3		TCGA-EJ-7321-01A	Gleason_3	Pattern 3		TCGA-G9-6385-01A	Gleason_3	Pattern 3		TCGA-EJ-7781-01A	Gleason_3
TCGA-B0-5120-01A	KIRC		TCGA-B0-4813-01A	KIRC		TCGA-14-2554-01A	GBM		TCGA-06-0743-01A	GBM		TCGA-38-A44F-01A	LUAD		TCGA-MP-A4SW-01A	LUAD		TCGA-31-1956-01A	HGSOC_Immunoreactive		TCGA-30-1862-01A	HGSOC_Mesenchymal		TCGA-E9-A3QA-01A	Basal		TCGA-BH-A0DZ-01A	LumA		TCGA-E9-A1NC-01A	Basal		TCGA-A2-A0ST-01A	Basal		TCGA-EJ-A46I-01A	Gleason_3	Pattern 3		TCGA-EJ-7318-01B	Gleason_4	Pattern 4		TCGA-EJ-A46I-01A	Gleason_3	Pattern 3		TCGA-J4-A6M7-01A	Gleason_3
TCGA-B0-5691-01A	KIRC		TCGA-CZ-5459-01A	KIRC		TCGA-06-5859-01A	GBM		TCGA-S9-A6TU-01A	LGG		TCGA-86-8673-01A	LUAD		TCGA-69-8253-01A	LUAD		TCGA-61-1738-01A	HGSOC_Immunoreactive		TCGA-29-1785-01A	HGSOC_Immunoreactive		TCGA-A8-A07U-01A	Basal		TCGA-A8-A09V-01A	LumA		TCGA-AR-A2LR-01A	Basal		TCGA-PL-A8LZ-01A	Basal		TCGA-G9-7509-01A	Gleason_3	Pattern 3		TCGA-KK-A8IM-01A	Gleason_4	Pattern 4		TCGA-G9-7509-01A	Gleason_3	Pattern 3		TCGA-EJ-5515-01A	Gleason_3
TCGA-B8-A54E-01A	KIRC		TCGA-B0-5108-01A	KIRC		TCGA-06-0141-01A	GBM		TCGA-CS-5396-01A	LGG		TCGA-MP-A4TJ-01A	LUAD		TCGA-55-8096-01A	LUAD		TCGA-09-1668-01B	HGSOC_Immunoreactive		TCGA-09-1667-01C	HGSOC_Immunoreactive		TCGA-S3-AA10-01A	Basal		TCGA-A8-A082-01A	LumB		TCGA-AN-A0FL-01A	Basal		TCGA-A7-A3J0-01A	LumA		TCGA-V1-A9O9-01A	Gleason_3	Pattern 3		TCGA-HC-7077-01A	Gleason_3	Pattern 3		TCGA-V1-A9O9-01A	Gleason_3	Pattern 3		TCGA-CH-5746-01A	Gleason_3
TCGA-A3-A8OX-01A	KIRC		TCGA-MM-A564-01A	KIRC		TCGA-06-0139-01A	GBM		TCGA-HT-7470-01A	LGG		TCGA-95-8494-01A	LUAD		TCGA-44-3917-01B	LUAD		TCGA-24-1470-01A	HGSOC_Immunoreactive					TCGA-S3-AA15-01A	Basal		TCGA-EW-A1P8-01A	Basal		TCGA-E2-A1LK-01A	Basal		TCGA-E9-A1R7-01A	LumB		TCGA-V1-A8MU-01A	Gleason_3	Pattern 3		TCGA-VN-A88Q-01A	Gleason_4	Pattern 4		TCGA-V1-A8MU-01A	Gleason_3	Pattern 3		TCGA-EJ-7797-01A	Gleason_3
TCGA-B0-4699-01A	KIRC		TCGA-A3-3325-01A	KIRC		TCGA-06-5417-01A	GBM		TCGA-32-2638-01A	GBM		TCGA-86-8674-01A	LUAD		TCGA-69-7765-01A	LUAD		TCGA-24-1924-01A	HGSOC_Immunoreactive					TCGA-A2-A0T0-01A	Basal		TCGA-AC-A2BK-01A	Basal		TCGA-OL-A5S0-01A	Basal		TCGA-A8-A08P-01A	LumB		TCGA-J4-A67N-01A	Gleason_3	Pattern 3		TCGA-J4-A83L-01A	Gleason_3	Pattern 3		TCGA-J4-A67N-01A	Gleason_3	Pattern 3		TCGA-KK-A7AW-01A	Gleason_4_5
TCGA-BP-4798-01A	KIRC		TCGA-CW-6090-01A	KIRC		TCGA-19-2620-01A	GBM		TCGA-06-0644-01A	GBM		TCGA-73-7499-01A	LUAD		TCGA-50-7109-01A	LUAD		TCGA-29-1784-01A	HGSOC_Immunoreactive					TCGA-E9-A243-01A	Basal		TCGA-E9-A1R7-01A	LumB		TCGA-BH-A0E0-01A	Basal		TCGA-EW-A1OW-01A	Basal		TCGA-V1-A8WN-01A	Gleason_3	Pattern 3		TCGA-KC-A4BL-01A	Gleason_3	Pattern 3		TCGA-V1-A8WN-01A	Gleason_3	Pattern 3		TCGA-2A-A8W3-01A	Gleason_4_5
TCGA-CW-6097-01A	KIRC		TCGA-BP-4170-01A	KIRC		TCGA-76-4927-01A	GBM		TCGA-32-2616-01A	GBM		TCGA-44-A4SU-01A	LUAD		TCGA-55-A57B-01A	LUAD		TCGA-09-2044-01B	HGSOC_Immunoreactive					TCGA-EW-A1OW-01A	Basal		TCGA-E2-A159-01A	Basal		TCGA-E2-A1LS-01A	Basal		TCGA-OL-A66J-01A	LumA		TCGA-HC-7209-01A	Gleason_3	Pattern 3		TCGA-QU-A6IP-01A	Gleason_3	Pattern 3		TCGA-HC-7209-01A	Gleason_3	Pattern 3		TCGA-EJ-7321-01A	Gleason_3
TCGA-B2-4099-01A	KIRC		TCGA-A3-3357-01A	KIRC		TCGA-06-0125-01A	GBM		TCGA-06-0211-01A	GBM		TCGA-64-1677-01A	LUAD		TCGA-55-8208-01A	LUAD		TCGA-31-1950-01A	HGSOC_Immunoreactive					TCGA-E2-A14X-01A	Basal		TCGA-E9-A22A-01A	LumB		TCGA-E2-A14R-01A	Basal		TCGA-BH-A0H7-01A	LumA		TCGA-2A-A8VV-01A	Gleason_3	Pattern 3		TCGA-J4-A6G1-01A	Gleason_4	Pattern 4		TCGA-2A-A8VV-01A	Gleason_3	Pattern 3		TCGA-EJ-7318-01B	Gleason_4_5
TCGA-CJ-5672-01A	KIRC		TCGA-BP-4960-01A	KIRC		TCGA-06-0238-01A	GBM		TCGA-P5-A731-01A	LGG		TCGA-MP-A4TE-01A	LUAD		TCGA-69-7978-01A	LUAD		TCGA-25-1313-01A	HGSOC_Immunoreactive					TCGA-E2-A574-01A	Basal		TCGA-AN-A0FZ-01A	LumA		TCGA-D8-A27H-01A	Basal		TCGA-B6-A0RS-01A	Her2		TCGA-HC-8265-01B	Gleason_3	Pattern 3		TCGA-VN-A88L-01A	Gleason_3	Pattern 3		TCGA-HC-8265-01B	Gleason_3	Pattern 3		TCGA-KK-A8IM-01A	Gleason_4_5
TCGA-BP-4782-01A	KIRC		TCGA-A3-3319-01A	KIRC		TCGA-27-1835-01A	GBM		TCGA-DU-A7TB-01A	LGG		TCGA-78-7633-01A	LUAD		TCGA-44-7670-01A	LUAD		TCGA-13-1410-01A	HGSOC_Immunoreactive					TCGA-AC-A6IW-01A	Basal		TCGA-AN-A046-01A	LumA		TCGA-AR-A1AR-01A	Basal		TCGA-D8-A1XB-01A	LumA		TCGA-QU-A6IL-01A	Gleason_3	Pattern 3		TCGA-CH-5765-01A	Gleason_3	Pattern 3		TCGA-QU-A6IL-01A	Gleason_3	Pattern 3		TCGA-HC-7077-01A	Gleason_3
TCGA-CZ-5470-01A	KIRC		TCGA-BP-5007-01A	KIRC		TCGA-06-0178-01A	GBM		TCGA-HT-7485-01A	LGG		TCGA-55-8511-01A	LUAD		TCGA-55-7727-01A	LUAD		TCGA-04-1357-01A	HGSOC_Immunoreactive					TCGA-GM-A3XL-01A	Basal		TCGA-OL-A66L-01A	LumA		TCGA-AR-A0TU-01A	Basal		TCGA-E2-A1B5-01A	LumA		TCGA-HC-A76W-01A	Gleason_3	Pattern 3		TCGA-KK-A6E5-01A	Gleason_4	Pattern 4		TCGA-HC-A76W-01A	Gleason_3	Pattern 3		TCGA-VN-A88Q-01A	Gleason_4_5
TCGA-BP-4765-01A	KIRC		TCGA-B8-A54D-01A	KIRC		TCGA-12-1597-01B	GBM		TCGA-HT-A5R7-01A	LGG		TCGA-78-8655-01A	LUAD		TCGA-50-5049-01A	LUAD		TCGA-36-1574-01A	HGSOC_Immunoreactive					TCGA-C8-A134-01A	Basal		TCGA-D8-A1JU-01A	LumA		TCGA-AN-A0FJ-01A	Basal		TCGA-LL-A5YO-01A	Her2		TCGA-EJ-7794-01A	Gleason_3	Pattern 3		TCGA-KK-A7AV-01A	Gleason_3	Pattern 3		TCGA-EJ-7794-01A	Gleason_3	Pattern 3		TCGA-J4-A83L-01A	Gleason_3
TCGA-B2-3923-01A	KIRC		TCGA-B0-4833-01A	KIRC		TCGA-27-2521-01A	GBM		TCGA-FG-6690-01A	LGG		TCGA-55-8094-01A	LUAD		TCGA-50-5942-01A	LUAD		TCGA-61-1907-01A	HGSOC_Immunoreactive					TCGA-C8-A12V-01A	Basal		TCGA-B6-A0RS-01A	Her2		TCGA-BH-A0BG-01A	Basal		TCGA-E9-A3X8-01A	LumA		TCGA-G9-7522-01A	Gleason_3	Pattern 3		TCGA-CH-5791-01A	Gleason_3	Pattern 3		TCGA-G9-7522-01A	Gleason_3	Pattern 3		TCGA-KC-A4BL-01A	Gleason_3
TCGA-CZ-4853-01A	KIRC		TCGA-BP-4347-01A	KIRC		TCGA-28-5213-01A	GBM		TCGA-CS-6670-01A	LGG		TCGA-78-7148-01A	LUAD		TCGA-55-7910-01A	LUAD		TCGA-24-1842-01A	HGSOC_Immunoreactive					TCGA-AR-A256-01A	Basal		TCGA-D8-A27V-01A	LumA		TCGA-B6-A0I1-01A	Basal		TCGA-A2-A4RX-01A	Basal		TCGA-EJ-7791-01A	Gleason_3	Pattern 3		TCGA-V1-A9OT-01A	Gleason_3	Pattern 3		TCGA-EJ-7791-01A	Gleason_3	Pattern 3		TCGA-QU-A6IP-01A	Gleason_3
TCGA-B0-5705-01A	KIRC		TCGA-CW-5590-01A	KIRC		TCGA-14-0789-01A	GBM		TCGA-06-0211-01B	GBM		TCGA-62-A46V-01A	LUAD		TCGA-55-7573-01A	LUAD		TCGA-30-1860-01A	HGSOC_Immunoreactive					TCGA-B6-A409-01A	Basal		TCGA-AN-A0XW-01A	LumA		TCGA-LL-A5YP-01A	Basal		TCGA-AC-A3EH-01A	LumA		TCGA-EJ-5508-01A	Gleason_3	Pattern 3		TCGA-YL-A8HO-01A	Gleason_4	Pattern 4		TCGA-EJ-5508-01A	Gleason_3	Pattern 3		TCGA-J4-A6G1-01A	Gleason_4_5
TCGA-B0-4814-01A	KIRC		TCGA-B0-4822-01A	KIRC		TCGA-41-4097-01A	GBM		TCGA-19-2625-01A	GBM		TCGA-49-6745-01A	LUAD		TCGA-05-5425-01A	LUAD		TCGA-24-1847-01A	HGSOC_Immunoreactive					TCGA-BH-A0BL-01A	Basal		TCGA-B6-A40C-01A	LumA		TCGA-AQ-A04J-01A	Basal		TCGA-A2-A25B-01A	LumB		TCGA-HC-8213-01A	Gleason_3	Pattern 3		TCGA-XJ-A9DK-01A	Gleason_4	Pattern 4		TCGA-HC-8213-01A	Gleason_3	Pattern 3		TCGA-VN-A88L-01A	Gleason_3
TCGA-CZ-5465-01A	KIRC		TCGA-B0-4703-01A	KIRC		TCGA-02-0047-01A	GBM		TCGA-DH-A66B-01A	LGG		TCGA-55-6543-01A	LUAD		TCGA-86-8073-01A	LUAD		TCGA-59-2351-01A	HGSOC_Immunoreactive					TCGA-E2-A573-01A	Basal		TCGA-B6-A0RO-01A	LumA		TCGA-A2-A0D2-01A	Basal		TCGA-AN-A0XW-01A	LumA		TCGA-V1-A9OF-01A	Gleason_3	Pattern 3		TCGA-EJ-5542-01A	Gleason_3	Pattern 3		TCGA-V1-A9OF-01A	Gleason_3	Pattern 3		TCGA-HC-A9TH-01A	Gleason_4_5
TCGA-B2-5633-01A	KIRC		TCGA-A3-3323-01A	KIRC		TCGA-41-3915-01A	GBM		TCGA-DB-A4XE-01A	LGG		TCGA-44-3398-01A	LUAD		TCGA-05-5423-01A	LUAD		TCGA-25-1635-01A	HGSOC_Mesenchymal					TCGA-AR-A5QQ-01A	Basal		TCGA-GM-A3NW-01A	LumA		TCGA-AN-A0AR-01A	Basal		TCGA-AR-A2LJ-01A	LumA		TCGA-G9-6348-01A	Gleason_3	Pattern 3		TCGA-CH-5790-01A	Gleason_3	Pattern 3		TCGA-G9-6348-01A	Gleason_3	Pattern 3		TCGA-CH-5765-01A	Gleason_3
TCGA-B0-5092-01A	KIRC		TCGA-BP-4799-01A	KIRC		TCGA-76-4928-01B	GBM		TCGA-E1-A7YY-01A	LGG		TCGA-J2-A4AE-01A	LUAD		TCGA-62-A46R-01A	LUAD		TCGA-24-2254-01A	HGSOC_Mesenchymal					TCGA-AR-A0U4-01A	Basal		TCGA-A1-A0SO-01A	Basal		TCGA-A2-A3Y0-01A	Basal		TCGA-B6-A40C-01A	LumA		TCGA-HC-7078-01A	Gleason_3	Pattern 3		TCGA-EJ-AB27-01A	Gleason_3	Pattern 3		TCGA-HC-7078-01A	Gleason_3	Pattern 3		TCGA-KK-A6E5-01A	Gleason_4_5
TCGA-AK-3434-01A	KIRC		TCGA-B0-4847-01A	KIRC		TCGA-14-0787-01A	GBM		TCGA-DU-6406-01A	LGG		TCGA-69-7974-01A	LUAD		TCGA-86-8280-01A	LUAD		TCGA-29-1777-01A	HGSOC_Mesenchymal					TCGA-A7-A6VV-01A	Basal		TCGA-BH-A0E1-01A	LumA		TCGA-BH-A5IZ-01A	Basal		TCGA-C8-A132-01A	LumA		TCGA-V1-A9OQ-01A	Gleason_3	Pattern 3		TCGA-HC-7233-01A	Gleason_4	Pattern 4		TCGA-V1-A9OQ-01A	Gleason_3	Pattern 3		TCGA-KK-A7AV-01A	Gleason_3
TCGA-BP-4164-01A	KIRC		TCGA-BP-4173-01A	KIRC		TCGA-02-2485-01A	GBM		TCGA-P5-A735-01A	LGG		TCGA-44-4112-01B	LUAD		TCGA-05-5715-01A	LUAD		TCGA-25-2042-01A	HGSOC_Mesenchymal					TCGA-BH-A0E0-01A	Basal		TCGA-A7-A0DC-01A	LumA		TCGA-GI-A2C9-01A	Basal		TCGA-A8-A09M-01A	LumB		TCGA-EJ-A7NK-01A	Gleason_3	Pattern 3		TCGA-HC-7818-01A	Gleason_3	Pattern 3		TCGA-EJ-A7NK-01A	Gleason_3	Pattern 3		TCGA-CH-5791-01A	Gleason_3
TCGA-BP-4167-01A	KIRC		TCGA-B8-4619-01A	KIRC		TCGA-06-2565-01A	GBM		TCGA-TM-A84Q-01A	LGG		TCGA-55-6971-01A	LUAD		TCGA-38-4631-01A	LUAD		TCGA-24-2033-01A	HGSOC_Mesenchymal					TCGA-BH-A1FC-01A	Basal		TCGA-AO-A0JD-01A	LumB		TCGA-A2-A3XT-01A	Basal		TCGA-A2-A4S1-01A	Basal		TCGA-HC-8257-01A	Gleason_3	Pattern 3		TCGA-HC-7232-01A	Gleason_4	Pattern 4		TCGA-HC-8257-01A	Gleason_3	Pattern 3		TCGA-V1-A9OT-01A	Gleason_3
TCGA-CZ-4862-01A	KIRC		TCGA-BP-4768-01A	KIRC		TCGA-06-5411-01A	GBM		TCGA-DU-6395-01A	LGG		TCGA-50-6597-01A	LUAD		TCGA-44-8120-01A	LUAD		TCGA-13-1485-01A	HGSOC_Mesenchymal					TCGA-BH-A1F6-01A	Basal		TCGA-EW-A3E8-01B	LumA		TCGA-A2-A0T0-01A	Basal		TCGA-A7-A425-01A	LumA		TCGA-V1-A8ML-01A	Gleason_3	Pattern 3		TCGA-HC-8265-01A	Gleason_3	Pattern 3		TCGA-V1-A8ML-01A	Gleason_3	Pattern 3		TCGA-YL-A8HO-01A	Gleason_4_5
TCGA-BP-4340-01A	KIRC		TCGA-BP-4341-01A	KIRC		TCGA-12-5299-01A	GBM		TCGA-HT-8104-01A	LGG		TCGA-49-4488-01A	LUAD		TCGA-53-7624-01A	LUAD		TCGA-04-1338-01A	HGSOC_Mesenchymal					TCGA-A1-A0SP-01A	Basal		TCGA-BH-A0B3-01A	Basal		TCGA-OL-A5RW-01A	Basal		TCGA-OL-A66I-01A	Basal		TCGA-G9-6377-01A	Gleason_3	Pattern 3		TCGA-KC-A7F3-01A	Gleason_3	Pattern 3		TCGA-G9-6377-01A	Gleason_3	Pattern 3		TCGA-XJ-A9DK-01A	Gleason_4_5
TCGA-AS-3778-01A	KIRC		TCGA-B0-5099-01A	KIRC		TCGA-28-5220-01A	GBM		TCGA-HT-8012-01A	LGG		TCGA-55-8203-01A	LUAD		TCGA-97-7938-01A	LUAD		TCGA-61-2003-01A	HGSOC_Mesenchymal					TCGA-AR-A1AY-01A	Basal		TCGA-A8-A08Z-01A	LumA		TCGA-A7-A13D-01B	Basal		TCGA-BH-A0B3-01A	Basal		TCGA-EJ-5521-01A	Gleason_3	Pattern 3		TCGA-G9-6329-01A	Gleason_3	Pattern 3		TCGA-EJ-5521-01A	Gleason_3	Pattern 3		TCGA-V1-A9Z7-01A	Gleason_4_5
TCGA-B0-5402-01A	KIRC		TCGA-B0-4816-01A	KIRC		TCGA-28-5215-01A	GBM		TCGA-TM-A84G-01A	LGG		TCGA-05-4396-01A	LUAD		TCGA-49-4501-01A	LUAD		TCGA-23-1116-01A	HGSOC_Mesenchymal					TCGA-AO-A0J6-01A	Basal		TCGA-A7-A0DB-01C	LumA		TCGA-B6-A0IQ-01A	Basal		TCGA-A8-A07O-01A	Basal		TCGA-HI-7170-01A	Gleason_3	Pattern 3		TCGA-XK-AAJT-01A	Gleason_4	Pattern 4		TCGA-HI-7170-01A	Gleason_3	Pattern 3		TCGA-EJ-5542-01A	Gleason_3
TCGA-B2-4101-01A	KIRC		TCGA-A3-3311-01A	KIRC		TCGA-06-5856-01A	GBM		TCGA-DU-A5TU-01A	LGG		TCGA-MP-A4T7-01A	LUAD		TCGA-73-4668-01A	LUAD		TCGA-25-1326-01A	HGSOC_Mesenchymal					TCGA-A8-A07O-01A	Basal		TCGA-EW-A1IW-01A	LumA		TCGA-AO-A124-01A	Basal		TCGA-A7-A0DB-01C	LumA		TCGA-VN-A88O-01A	Gleason_3	Pattern 3		TCGA-EJ-7784-01A	Gleason_4	Pattern 4		TCGA-VN-A88O-01A	Gleason_3	Pattern 3		TCGA-CH-5790-01A	Gleason_3
TCGA-BP-5010-01A	KIRC		TCGA-BP-4963-01A	KIRC		TCGA-HT-7690-01A	LGG		TCGA-HT-A618-01A	LGG		TCGA-62-8398-01A	LUAD		TCGA-55-A48Z-01A	LUAD		TCGA-04-1343-01A	HGSOC_Mesenchymal					TCGA-AN-A0G0-01A	Basal		TCGA-B6-A0IA-01A	LumA		TCGA-BH-A18T-01A	Basal		TCGA-B6-A0IA-01A	LumA		TCGA-EJ-7792-01A	Gleason_3	Pattern 3		TCGA-EJ-A65D-01A	Gleason_4	Pattern 4		TCGA-EJ-7792-01A	Gleason_3	Pattern 3		TCGA-EJ-AB27-01A	Gleason_3
TCGA-CZ-5463-01A	KIRC		TCGA-BP-4354-01A	KIRC		TCGA-S9-A6U2-01A	LGG		TCGA-P5-A5F2-01A	LGG		TCGA-J2-8192-01A	LUAD		TCGA-50-5045-01A	LUAD		TCGA-24-1427-01A	HGSOC_Mesenchymal					TCGA-E2-A158-01A	Basal		TCGA-AC-A2B8-01A	LumA		TCGA-B6-A0X1-01A	Basal		TCGA-AC-A2B8-01A	LumA		TCGA-EJ-5532-01A	Gleason_3	Pattern 3		TCGA-HC-7740-01B	Gleason_3	Pattern 3		TCGA-EJ-5532-01A	Gleason_3	Pattern 3		TCGA-HC-7233-01A	Gleason_4_5
TCGA-B0-5400-01A	KIRC		TCGA-BP-4961-01A	KIRC		TCGA-R8-A6ML-01A	LGG		TCGA-VM-A8CD-01A	LGG		TCGA-50-6673-01A	LUAD		TCGA-50-5068-01A	LUAD		TCGA-31-1951-01A	HGSOC_Mesenchymal					TCGA-E9-A1NC-01A	Basal		TCGA-S3-AA14-01A	LumA		TCGA-AN-A0AT-01A	Basal		TCGA-GM-A3XN-01A	LumA		TCGA-2A-AAYO-01A	Gleason_3	Pattern 3		TCGA-HC-7817-01B	Gleason_4	Pattern 4		TCGA-2A-AAYO-01A	Gleason_3	Pattern 3		TCGA-HC-7818-01A	Gleason_3
TCGA-B0-4837-01A	KIRC		TCGA-B0-5698-01A	KIRC		TCGA-DU-8168-01A	LGG		TCGA-E1-5303-01A	LGG		TCGA-69-7760-01A	LUAD		TCGA-73-4666-01A	LUAD		TCGA-13-1411-01A	HGSOC_Mesenchymal					TCGA-AN-A0FJ-01A	Basal		TCGA-AO-A0J4-01A	Basal		TCGA-BH-A0WA-01A	Basal		TCGA-C8-A1HE-01A	LumA		TCGA-Y6-A8TL-01A	Gleason_3	Pattern 3		TCGA-G9-6356-01A	Gleason_4	Pattern 4		TCGA-Y6-A8TL-01A	Gleason_3	Pattern 3		TCGA-HC-7232-01A	Gleason_4_5
TCGA-AK-3461-01A	KIRC		TCGA-BP-5199-01A	KIRC		TCGA-DH-A66F-01A	LGG		TCGA-QH-A6CV-01A	LGG		TCGA-55-6972-01A	LUAD		TCGA-97-A4LX-01A	LUAD		TCGA-04-1530-01A	HGSOC_Mesenchymal					TCGA-A2-A3XX-01A	Basal		TCGA-GM-A3XN-01A	LumA		TCGA-BH-A1F0-01A	Basal		TCGA-E2-A3DX-01A	LumA		TCGA-KK-A6E3-01A	Gleason_3	Pattern 3		TCGA-J4-8200-01A	Gleason_3	Pattern 3		TCGA-KK-A6E3-01A	Gleason_3	Pattern 3		TCGA-HC-8265-01A	Gleason_3
TCGA-BP-4771-01A	KIRC		TCGA-CW-6093-01A	KIRC		TCGA-TQ-A7RK-01A	LGG		TCGA-HT-7620-01A	LGG		TCGA-91-6848-01A	LUAD		TCGA-50-5055-01A	LUAD		TCGA-61-2113-01A	HGSOC_Mesenchymal					TCGA-A2-A04U-01A	Basal		TCGA-E9-A1RE-01A	LumB		TCGA-S3-AA10-01A	Basal		TCGA-AR-A24Z-01A	LumB		TCGA-HC-7748-01A	Gleason_3	Pattern 3		TCGA-EJ-5514-01A	Gleason_4	Pattern 4		TCGA-HC-7748-01A	Gleason_3	Pattern 3		TCGA-KC-A7F3-01A	Gleason_3
TCGA-DV-A4W0-01A	KIRC		TCGA-B0-4700-01A	KIRC		TCGA-S9-A89V-01A	LGG		TCGA-HT-7471-01A	LGG		TCGA-NJ-A7XG-01A	LUAD		TCGA-86-8054-01A	LUAD		TCGA-57-1585-01A	HGSOC_Mesenchymal					TCGA-E2-A1AZ-01A	Basal		TCGA-EW-A6SC-01A	LumA		TCGA-BH-A0BW-01A	Basal		TCGA-BH-A0DS-01A	LumA		TCGA-2A-A8VL-01A	Gleason_3	Pattern 3		TCGA-CH-5766-01A	Gleason_4	Pattern 4		TCGA-2A-A8VL-01A	Gleason_3	Pattern 3		TCGA-ZG-A9LS-01A	Gleason_4_5
TCGA-B0-4846-01A	KIRC		TCGA-AK-3458-01A	KIRC		TCGA-E1-A7YI-01A	LGG		TCGA-VM-A8C8-01A	LGG		TCGA-05-4418-01A	LUAD		TCGA-93-A4JN-01A	LUAD		TCGA-24-1425-01A	HGSOC_Mesenchymal					TCGA-B6-A0RE-01A	Basal		TCGA-S3-A6ZH-01A	LumA		TCGA-AC-A2BK-01A	Basal		TCGA-A2-A0D1-01A	Her2		TCGA-HC-7750-01A	Gleason_3	Pattern 3		TCGA-HC-A8D0-01A	Gleason_3	Pattern 3		TCGA-HC-7750-01A	Gleason_3	Pattern 3		TCGA-G9-6329-01A	Gleason_3
TCGA-CZ-5457-01A	KIRC		TCGA-A3-3324-01A	KIRC		TCGA-QH-A6X3-01A	LGG		TCGA-HT-A74L-01A	LGG		TCGA-44-2656-01A	LUAD		TCGA-44-6779-01A	LUAD		TCGA-25-1320-01A	HGSOC_Mesenchymal					TCGA-EW-A1PB-01A	Basal		TCGA-A2-A25F-01A	Basal		TCGA-A7-A4SE-01A	Basal		TCGA-D8-A1XA-01A	LumA		TCGA-HC-7210-01A	Gleason_3	Pattern 3		TCGA-HC-8260-01A	Gleason_3	Pattern 3		TCGA-HC-7210-01A	Gleason_3	Pattern 3		TCGA-XK-AAJT-01A	Gleason_4_5
TCGA-AK-3451-01A	KIRC		TCGA-CZ-5453-01A	KIRC		TCGA-QH-A6XC-01A	LGG		TCGA-E1-5319-01A	LGG		TCGA-75-6211-01A	LUAD		TCGA-50-6590-01A	LUAD		TCGA-30-1857-01A	HGSOC_Mesenchymal					TCGA-BH-A0E6-01A	Basal		TCGA-E2-A10A-01A	LumA		TCGA-A2-A25F-01A	Basal		TCGA-BH-A0DE-01A	LumA		TCGA-CH-5738-01A	Gleason_3	Pattern 3		TCGA-KK-A8I7-01A	Gleason_4	Pattern 4		TCGA-CH-5738-01A	Gleason_3	Pattern 3		TCGA-EJ-7784-01A	Gleason_4_5
TCGA-B2-3924-01A	KIRC		TCGA-A3-3378-01A	KIRC		TCGA-HT-7616-01A	LGG		TCGA-E1-A7YO-01A	LGG		TCGA-86-8585-01A	LUAD		TCGA-MN-A4N5-01A	LUAD		TCGA-13-1499-01A	HGSOC_Mesenchymal					TCGA-B6-A0X1-01A	Basal		TCGA-JL-A3YX-01A	LumA		TCGA-B6-A3ZX-01A	Basal		TCGA-B6-A0RN-01A	LumA		TCGA-HC-7075-01A	Gleason_3	Pattern 3		TCGA-EJ-5510-01A	Gleason_4	Pattern 4		TCGA-HC-7075-01A	Gleason_3	Pattern 3		TCGA-EJ-5506-01A	Gleason_4_5
TCGA-CJ-6027-01A	KIRC		TCGA-A3-3343-01A	KIRC		TCGA-TQ-A7RM-01A	LGG		TCGA-HT-A5RA-01A	LGG		TCGA-55-A490-01A	LUAD		TCGA-91-A4BC-01A	LUAD		TCGA-13-1512-01A	HGSOC_Mesenchymal					TCGA-BH-A18V-01A	Basal		TCGA-PE-A5DC-01A	LumA		TCGA-AN-A0FX-01A	Basal		TCGA-A8-A097-01A	LumA		TCGA-EJ-A8FS-01A	Gleason_3	Pattern 3		TCGA-KK-A7B2-01A	Gleason_4	Pattern 4		TCGA-EJ-A8FS-01A	Gleason_3	Pattern 3		TCGA-EJ-A65D-01A	Gleason_4_5
TCGA-BP-4327-01A	KIRC		TCGA-CZ-5454-01A	KIRC		TCGA-VM-A8CE-01A	LGG		TCGA-DB-A4XD-01A	LGG		TCGA-73-4658-01A	LUAD		TCGA-67-6217-01A	LUAD		TCGA-29-1768-01A	HGSOC_Mesenchymal					TCGA-A2-A0YM-01A	Basal		TCGA-A7-A426-01A	LumA		TCGA-E2-A159-01A	Basal		TCGA-BH-A0BL-01A	Basal		TCGA-HC-7211-01A	Gleason_3	Pattern 3		TCGA-G9-7521-01A	Gleason_4	Pattern 4		TCGA-HC-7211-01A	Gleason_3	Pattern 3		TCGA-FC-A4JI-01A	Gleason_4_5
TCGA-DV-5568-01A	KIRC		TCGA-BP-4790-01A	KIRC		TCGA-HT-7689-01A	LGG		TCGA-HT-8013-01A	LGG		TCGA-78-7162-01A	LUAD		TCGA-50-8459-01A	LUAD		TCGA-30-1861-01A	HGSOC_Mesenchymal					TCGA-AC-A62X-01A	Basal		TCGA-B6-A0RN-01A	LumA		TCGA-AO-A12F-01A	Basal		TCGA-BH-A1EV-01A	Her2		TCGA-J4-A67Q-01A	Gleason_3	Pattern 3		TCGA-HC-A631-01A	Gleason_4	Pattern 4		TCGA-J4-A67Q-01A	Gleason_3	Pattern 3		TCGA-HC-7740-01B	Gleason_3
TCGA-MM-A84U-01A	KIRC		TCGA-CZ-5466-01A	KIRC		TCGA-S9-A7R1-01A	LGG		TCGA-DU-5870-01A	LGG		TCGA-J2-A4LUAD-01A	LUAD		TCGA-86-8358-01A	LUAD		TCGA-13-1405-01A	HGSOC_Mesenchymal					TCGA-AR-A0TU-01A	Basal		TCGA-A2-A1G4-01A	LumB		TCGA-B6-A409-01A	Basal		TCGA-C8-A12U-01A	LumB		TCGA-HC-A6AS-01A	Gleason_3	Pattern 3		TCGA-HC-8264-01B	Gleason_4	Pattern 4		TCGA-HC-A6AS-01A	Gleason_3	Pattern 3		TCGA-HC-7817-01B	Gleason_4_5
TCGA-BP-4974-01A	KIRC		TCGA-CZ-5460-01A	KIRC		TCGA-VW-A8FI-01A	LGG		TCGA-S9-A6TV-01A	LGG		TCGA-93-7348-01A	LUAD		TCGA-L9-A443-01A	LUAD		TCGA-61-1733-01A	HGSOC_Mesenchymal					TCGA-E2-A1B6-01A	Basal		TCGA-B6-A0IO-01A	LumA		TCGA-E9-A244-01A	Basal		TCGA-D8-A1XW-01A	Normal		TCGA-EJ-7123-01A	Gleason_3	Pattern 3		TCGA-KK-A8IG-01A	Gleason_4	Pattern 4		TCGA-EJ-7123-01A	Gleason_3	Pattern 3		TCGA-G9-6356-01A	Gleason_4_5
TCGA-B0-4698-01A	KIRC		TCGA-B0-4845-01A	KIRC		TCGA-E1-5322-01A	LGG		TCGA-HT-A617-01A	LGG		TCGA-L9-A444-01A	LUAD		TCGA-86-8055-01A	LUAD		TCGA-29-1695-01A	HGSOC_Mesenchymal					TCGA-BH-A0DL-01A	Basal		TCGA-A8-A07J-01A	LumA		TCGA-A2-A0YE-01A	Basal		TCGA-AO-A0JG-01A	LumA		TCGA-G9-6351-01A	Gleason_3	Pattern 3		TCGA-VP-A87B-01A	Gleason_4	Pattern 4		TCGA-G9-6351-01A	Gleason_3	Pattern 3		TCGA-J4-8200-01A	Gleason_3
TCGA-B8-A54F-01A	KIRC		TCGA-BP-4971-01A	KIRC		TCGA-HT-7680-01A	LGG		TCGA-DB-A4XH-01A	LGG		TCGA-80-5611-01A	LUAD		TCGA-95-7562-01A	LUAD		TCGA-25-2399-01A	HGSOC_Mesenchymal					TCGA-A2-A0ST-01A	Basal		TCGA-D8-A27I-01A	LumA		TCGA-A1-A0SK-01A	Basal		TCGA-D8-A1Y2-01A	LumB		TCGA-EJ-A65G-01A	Gleason_3	Pattern 3		TCGA-J4-A67T-01A	Gleason_3	Pattern 3		TCGA-EJ-A65G-01A	Gleason_3	Pattern 3		TCGA-EJ-5514-01A	Gleason_4_5
TCGA-B0-5399-01A	KIRC		TCGA-BP-4759-01A	KIRC		TCGA-TM-A84F-01A	LGG		TCGA-E1-A7YH-01A	LGG		TCGA-44-2659-01A	LUAD		TCGA-71-8520-01A	LUAD		TCGA-24-1550-01A	HGSOC_Mesenchymal					TCGA-LL-A6FR-01A	Basal		TCGA-A7-A13D-01B	Basal		TCGA-A2-A04U-01A	Basal		TCGA-E9-A1NA-01A	LumB		TCGA-EJ-5497-01A	Gleason_3	Pattern 3		TCGA-HI-7168-01A	Gleason_4	Pattern 4		TCGA-EJ-5497-01A	Gleason_3	Pattern 3		TCGA-CH-5766-01A	Gleason_4_5
TCGA-B2-5641-01A	KIRC		TCGA-B0-4691-01A	KIRC		TCGA-DU-8161-01A	LGG		TCGA-HW-7493-01A	LGG		TCGA-86-A4P7-01A	LUAD		TCGA-05-4398-01A	LUAD		TCGA-24-1418-01A	HGSOC_Mesenchymal					TCGA-OL-A5RW-01A	Basal		TCGA-B6-A0RI-01A	LumA		TCGA-D8-A27M-01A	Basal		TCGA-AC-A5XU-01A	LumA		TCGA-EJ-5530-01A	Gleason_3	Pattern 3		TCGA-V1-A9OH-01A	Gleason_4	Pattern 4		TCGA-EJ-5530-01A	Gleason_3	Pattern 3		TCGA-HC-A8D0-01A	Gleason_3
TCGA-BP-4977-01A	KIRC		TCGA-CZ-5982-01A	KIRC		TCGA-DU-7302-01A	LGG		TCGA-HW-7491-01A	LGG		TCGA-86-7953-01A	LUAD		TCGA-J2-A4AG-01A	LUAD		TCGA-24-2289-01A	HGSOC_Mesenchymal					TCGA-AO-A12F-01A	Basal		TCGA-D8-A1Y2-01A	LumB		TCGA-BH-A1FC-01A	Basal		TCGA-C8-A138-01A	Her2		TCGA-HC-7212-01A	Gleason_3	Pattern 3		TCGA-YL-A9WL-01A	Gleason_4	Pattern 4		TCGA-HC-7212-01A	Gleason_3	Pattern 3		TCGA-HC-8260-01A	Gleason_3
TCGA-BP-4332-01A	KIRC		TCGA-BP-4962-01A	KIRC		TCGA-S9-A6WL-01A	LGG		TCGA-P5-A5EU-01A	LGG		TCGA-55-8512-01A	LUAD		TCGA-05-4405-01A	LUAD		TCGA-29-1690-01A	HGSOC_Mesenchymal					TCGA-A8-A07R-01A	Basal		TCGA-E9-A1RA-01A	LumA		TCGA-AR-A1AJ-01A	Basal		TCGA-BH-A28O-01A	Normal		TCGA-EJ-A7NH-01A	Gleason_3	Pattern 3		TCGA-G9-7519-01A	Gleason_3	Pattern 3		TCGA-EJ-A7NH-01A	Gleason_3	Pattern 3		TCGA-KK-A8I7-01A	Gleason_4_5
TCGA-B8-A54I-01A	KIRC		TCGA-BP-4355-01A	KIRC		TCGA-HT-7607-01A	LGG		TCGA-32-1982-01A	GBM		TCGA-44-2656-01B	LUAD		TCGA-67-3772-01A	LUAD		TCGA-25-1328-01A	HGSOC_Mesenchymal					TCGA-A8-A07C-01A	Basal		TCGA-E9-A1N4-01A	LumA		TCGA-A1-A0SP-01A	Basal		TCGA-AN-A0FN-01A	LumA		TCGA-G9-6354-01A	Gleason_3	Pattern 3		TCGA-EJ-7793-01A	Gleason_3	Pattern 3		TCGA-G9-6354-01A	Gleason_3	Pattern 3		TCGA-EJ-5510-01A	Gleason_4_5
TCGA-CJ-4872-01A	KIRC		TCGA-A3-3359-01A	KIRC		TCGA-FG-A4MX-01A	LGG		TCGA-06-0174-01A	GBM		TCGA-64-5774-01A	LUAD		TCGA-44-5644-01A	LUAD		TCGA-24-1563-01A	HGSOC_Mesenchymal					TCGA-E2-A1II-01A	Basal		TCGA-C8-A138-01A	Her2		TCGA-LL-A8F5-01A	Basal		TCGA-A8-A07U-01A	Basal		TCGA-EJ-A7NG-01A	Gleason_3	Pattern 3		TCGA-KK-A7AQ-01A	Gleason_4	Pattern 4		TCGA-EJ-A7NG-01A	Gleason_3	Pattern 3		TCGA-KK-A7B2-01A	Gleason_4_5
TCGA-BP-4807-01A	KIRC		TCGA-AK-3433-01A	KIRC		TCGA-DU-5874-01A	LGG		TCGA-06-2564-01A	GBM		TCGA-55-1592-01A	LUAD		TCGA-53-A4EZ-01A	LUAD		TCGA-25-1633-01A	HGSOC_Mesenchymal					TCGA-E2-A14R-01A	Basal		TCGA-AN-A03Y-01A	LumB		TCGA-D8-A1JL-01A	Basal		TCGA-S3-A6ZF-01A	LumB		TCGA-QU-A6IN-01A	Gleason_3	Pattern 3		TCGA-J4-A83I-01A	Gleason_4	Pattern 4		TCGA-QU-A6IN-01A	Gleason_3	Pattern 3		TCGA-G9-7521-01A	Gleason_4_5
TCGA-B0-4838-01A	KIRC		TCGA-B0-4827-01A	KIRC		TCGA-DU-6393-01A	LGG		TCGA-HT-7691-01A	LGG		TCGA-55-A493-01A	LUAD		TCGA-86-A4P8-01A	LUAD		TCGA-24-1422-01A	HGSOC_Mesenchymal					TCGA-B6-A0I6-01A	Basal		TCGA-AO-A128-01A	Basal		TCGA-A1-A0SO-01A	Basal		TCGA-EW-A1PH-01A	Basal		TCGA-J9-A8CN-01A	Gleason_3	Pattern 3		TCGA-EJ-7312-01B	Gleason_4	Pattern 4		TCGA-J9-A8CN-01A	Gleason_3	Pattern 3		TCGA-HC-A631-01A	Gleason_4_5
TCGA-B0-5084-01A	KIRC		TCGA-B2-A4SR-01A	KIRC		TCGA-QH-A6X4-01A	LGG		TCGA-TM-A84O-01A	LGG		TCGA-97-8179-01A	LUAD		TCGA-O1-A52J-01A	LUAD		TCGA-25-1628-01A	HGSOC_Mesenchymal					TCGA-C8-A26Y-01A	Her2		TCGA-B6-A0RT-01A	Basal		TCGA-E2-A152-01A	Her2		TCGA-AR-A256-01A	Basal		TCGA-HC-7742-01A	Gleason_3	Pattern 3		TCGA-CH-5737-01A	Gleason_4	Pattern 4		TCGA-HC-7742-01A	Gleason_3	Pattern 3		TCGA-HC-8264-01B	Gleason_4_5
TCGA-B0-4718-01A	KIRC		TCGA-B0-5083-01A	KIRC		TCGA-VM-A8CF-01A	LGG		TCGA-FG-A4MU-01B	LGG		TCGA-44-2661-01A	LUAD		TCGA-78-7156-01A	LUAD		TCGA-23-2078-01A	HGSOC_Mesenchymal					TCGA-B6-A0IK-01A	Her2		TCGA-A2-A1FW-01A	LumB		TCGA-BH-A0AW-01A	Her2		TCGA-A2-A1FW-01A	LumB		TCGA-KC-A7F6-01A	Gleason_3	Pattern 3						TCGA-KC-A7F6-01A	Gleason_3	Pattern 3		TCGA-KK-A8IG-01A	Gleason_4_5
TCGA-A3-3329-01A	KIRC		TCGA-B0-4697-01A	KIRC		TCGA-DB-5279-01A	LGG		TCGA-DB-5277-01A	LGG		TCGA-NJ-A4YI-01A	LUAD		TCGA-55-8514-01A	LUAD		TCGA-30-1718-01A	HGSOC_Mesenchymal					TCGA-OL-A66P-01A	Her2		TCGA-A7-A0DA-01A	Basal		TCGA-C8-A275-01A	Her2		TCGA-A8-A084-01A	LumB		TCGA-G9-6378-01A	Gleason_3	Pattern 3						TCGA-G9-6378-01A	Gleason_3	Pattern 3		TCGA-VP-A87B-01A	Gleason_4_5
TCGA-AK-3450-01A	KIRC		TCGA-B8-4151-01A	KIRC		TCGA-QH-A65X-01A	LGG		TCGA-S9-A7QZ-01A	LGG		TCGA-64-5779-01A	LUAD		TCGA-NJ-A55R-01A	LUAD		TCGA-13-1509-01A	HGSOC_Mesenchymal					TCGA-C8-A12T-01A	Her2		TCGA-A7-A5ZV-01A	Basal		TCGA-D8-A1XT-01A	Her2		TCGA-A8-A095-01A	LumB		TCGA-V1-A8X3-01A	Gleason_3	Pattern 3						TCGA-V1-A8X3-01A	Gleason_3	Pattern 3		TCGA-J4-A67T-01A	Gleason_3
TCGA-BP-4329-01A	KIRC		TCGA-BP-4982-01A	KIRC		TCGA-HT-7677-01A	LGG		TCGA-DU-6542-01A	LGG		TCGA-44-A47G-01A	LUAD		TCGA-75-5146-01A	LUAD		TCGA-25-2398-01A	HGSOC_Mesenchymal					TCGA-AN-A04C-01A	Her2		TCGA-C8-A131-01A	Basal		TCGA-BH-A18P-01A	Her2		TCGA-A2-A0CR-01A	LumA		TCGA-CH-5794-01A	Gleason_3	Pattern 3						TCGA-CH-5794-01A	Gleason_3	Pattern 3		TCGA-HI-7168-01A	Gleason_4_5
TCGA-B0-5098-01A	KIRC		TCGA-CJ-4902-01A	KIRC		TCGA-P5-A737-01A	LGG		TCGA-VW-A7QS-01A	LGG		TCGA-05-4422-01A	LUAD		TCGA-86-8056-01A	LUAD		TCGA-36-1580-01A	HGSOC_Mesenchymal					TCGA-D8-A1JF-01A	Her2		TCGA-E2-A152-01A	Her2		TCGA-A2-A0CX-01A	Her2		TCGA-C8-A131-01A	Basal		TCGA-KK-A8I4-01A	Gleason_4	Pattern 4						TCGA-KK-A8I4-01A	Gleason_4_5	Pattern 4		TCGA-V1-A9OH-01A	Gleason_4_5
TCGA-B2-4102-01A	KIRC		TCGA-CZ-4865-01A	KIRC		TCGA-DH-A66D-01A	LGG		TCGA-32-4213-01A	GBM		TCGA-97-A4M2-01A	LUAD		TCGA-55-8090-01A	LUAD		TCGA-29-1783-01A	HGSOC_Mesenchymal					TCGA-C8-A12L-01A	Her2		TCGA-A8-A07B-01A	LumA		TCGA-AR-A254-01A	Her2		TCGA-E2-A14X-01A	Basal		TCGA-EJ-A46B-01A	Gleason_4	Pattern 4						TCGA-EJ-A46B-01A	Gleason_4_5	Pattern 4		TCGA-YL-A9WL-01A	Gleason_4_5
TCGA-B0-4713-01A	KIRC		TCGA-BP-4344-01A	KIRC		TCGA-S9-A6TX-01A	LGG		TCGA-DU-7018-01A	LGG		TCGA-80-5608-01A	LUAD		TCGA-MP-A4TH-01A	LUAD		TCGA-61-1919-01A	HGSOC_Mesenchymal					TCGA-BH-A0B7-01A	Her2		TCGA-5T-A9QA-01A	LumB		TCGA-AC-A23H-01A	Her2		TCGA-E2-A15S-01A	LumB		TCGA-XJ-A83G-01A	Gleason_4	Pattern 4						TCGA-XJ-A83G-01A	Gleason_4_5	Pattern 4		TCGA-G9-7519-01A	Gleason_3
TCGA-CJ-4895-01A	KIRC		TCGA-DV-5565-01A	KIRC		TCGA-DU-A7T8-01A	LGG		TCGA-DU-A6S3-01A	LGG		TCGA-55-8615-01A	LUAD		TCGA-44-6145-01A	LUAD		TCGA-30-1892-01A	HGSOC_Mesenchymal					TCGA-JL-A3YW-01A	Her2		TCGA-B6-A3ZX-01A	Basal		TCGA-3C-AALI-01A	Her2		TCGA-E2-A158-01A	Basal		TCGA-EJ-5519-01A	Gleason_4	Pattern 4						TCGA-EJ-5519-01A	Gleason_4_5	Pattern 4		TCGA-EJ-7793-01A	Gleason_3
TCGA-BP-4343-01A	KIRC		TCGA-AK-3436-01A	KIRC		TCGA-HT-8113-01A	LGG		TCGA-HT-7601-01A	LGG		TCGA-05-4389-01A	LUAD		TCGA-55-A48Y-01A	LUAD		TCGA-61-2009-01A	HGSOC_Mesenchymal					TCGA-E2-A14V-01A	Her2		TCGA-EW-A1J6-01A	LumB		TCGA-OL-A66P-01A	Her2		TCGA-BH-A0E6-01A	Basal		TCGA-G9-A9S4-01A	Gleason_4	Pattern 4						TCGA-G9-A9S4-01A	Gleason_4_5	Pattern 4		TCGA-KK-A7AQ-01A	Gleason_4_5
TCGA-BP-5175-01A	KIRC		TCGA-A3-A6NJ-01A	KIRC		TCGA-S9-A7QW-01A	LGG		TCGA-FG-A60J-01A	LGG		TCGA-91-8496-01A	LUAD		TCGA-78-7150-01A	LUAD		TCGA-31-1946-01A	HGSOC_Mesenchymal					TCGA-A8-A08X-01A	Her2		TCGA-A2-A0CO-01A	LumA		TCGA-GM-A2DB-01A	Her2		TCGA-C8-A27A-01A	LumB		TCGA-FC-7961-01A	Gleason_4	Pattern 4						TCGA-FC-7961-01A	Gleason_4_5	Pattern 4		TCGA-J4-A83I-01A	Gleason_4_5
TCGA-CJ-4887-01A	KIRC		TCGA-BP-5191-01A	KIRC		TCGA-HT-8109-01A	LGG		TCGA-DU-8162-01A	LGG		TCGA-NJ-A4YG-01A	LUAD		TCGA-44-6775-01C	LUAD		TCGA-24-1434-01A	HGSOC_Mesenchymal					TCGA-A8-A09G-01A	Her2		TCGA-A7-A3IZ-01A	LumA		TCGA-EW-A1OV-01A	Her2		TCGA-AR-A0TR-01A	LumA		TCGA-G9-6362-01A	Gleason_4	Pattern 4						TCGA-G9-6362-01A	Gleason_4_5	Pattern 4		TCGA-EJ-7312-01B	Gleason_4_5
TCGA-3Z-A93Z-01A	KIRC		TCGA-B8-4154-01A	KIRC		TCGA-E1-A7YM-01A	LGG		TCGA-HT-7467-01A	LGG		TCGA-44-6774-01A	LUAD		TCGA-55-7907-01A	LUAD		TCGA-25-1626-01A	HGSOC_Mesenchymal					TCGA-D8-A1JG-01B	Her2		TCGA-AR-A0TR-01A	LumA		TCGA-A8-A08J-01A	Her2		TCGA-BH-A208-01A	Normal		TCGA-ZG-A9LZ-01A	Gleason_4	Pattern 4						TCGA-ZG-A9LZ-01A	Gleason_4_5	Pattern 4		TCGA-CH-5737-01A	Gleason_4_5
TCGA-B8-4148-01A	KIRC		TCGA-B0-4688-01A	KIRC		TCGA-P5-A5ET-01A	LGG		TCGA-DB-A75P-01A	LGG		TCGA-50-6593-01A	LUAD		TCGA-44-3918-01B	LUAD		TCGA-25-2401-01A	HGSOC_Mesenchymal					TCGA-3C-AALI-01A	Her2		TCGA-A2-A0T6-01A	LumA		TCGA-C8-A12T-01A	Her2		TCGA-AO-A03N-01B	LumB		TCGA-ZG-A8QW-01A	Gleason_4	Pattern 4						TCGA-ZG-A8QW-01A	Gleason_4_5	Pattern 4
TCGA-CJ-4912-01A	KIRC		TCGA-BP-4986-01A	KIRC		TCGA-S9-A7IX-01A	LGG		TCGA-TQ-A8XE-01A	LGG		TCGA-44-5643-01A	LUAD		TCGA-44-2666-01B	LUAD		TCGA-25-1329-01A	HGSOC_Mesenchymal					TCGA-A8-A094-01A	Her2		TCGA-D8-A143-01A	Basal		TCGA-BH-A203-01A	Her2		TCGA-C8-A26Y-01A	Her2		TCGA-EJ-7789-01A	Gleason_4	Pattern 4						TCGA-EJ-7789-01A	Gleason_4_5	Pattern 4
TCGA-A3-3346-01A	KIRC		TCGA-B0-5075-01A	KIRC		TCGA-HT-7605-01A	LGG		TCGA-DU-7006-01A	LGG		TCGA-05-4244-01A	LUAD		TCGA-49-AARQ-01A	LUAD		TCGA-13-1487-01A	HGSOC_Mesenchymal					TCGA-BH-A18R-01A	Her2		TCGA-A2-A259-01A	LumA		TCGA-AR-A0TX-01A	Her2		TCGA-A7-A13E-01A	Basal		TCGA-ZG-A9L2-01A	Gleason_4	Pattern 4						TCGA-ZG-A9L2-01A	Gleason_4_5	Pattern 4
TCGA-B0-5088-01A	KIRC		TCGA-BP-4775-01A	KIRC		TCGA-DU-A7TJ-01A	LGG		TCGA-S9-A7J0-01A	LGG		TCGA-55-6984-01A	LUAD		TCGA-05-4403-01A	LUAD		TCGA-61-2102-01A	HGSOC_Mesenchymal					TCGA-BH-A0AW-01A	Her2		TCGA-AN-A04A-01A	LumA		TCGA-A8-A09G-01A	Her2		TCGA-AC-A3TM-01A	LumA		TCGA-VP-A87C-01A	Gleason_4	Pattern 4						TCGA-VP-A87C-01A	Gleason_4_5	Pattern 4
TCGA-CZ-5467-01A	KIRC		TCGA-CJ-4888-01A	KIRC		TCGA-HT-7603-01A	LGG		TCGA-06-0745-01A	GBM		TCGA-05-4250-01A	LUAD		TCGA-62-A472-01A	LUAD		TCGA-24-1567-01A	HGSOC_Proliferative					TCGA-D8-A13Z-01A	Her2		TCGA-BH-A0B9-01A	Basal		TCGA-A7-A4SF-01A	Her2		TCGA-AC-A3HN-01A	LumA		TCGA-CH-5772-01A	Gleason_4	Pattern 4						TCGA-CH-5772-01A	Gleason_4_5	Pattern 4
TCGA-DV-5569-01A	KIRC		TCGA-AK-3431-01A	KIRC		TCGA-HT-8110-01A	LGG		TCGA-27-1832-01A	GBM		TCGA-55-7725-01A	LUAD		TCGA-78-7167-01A	LUAD		TCGA-25-1634-01A	HGSOC_Proliferative					TCGA-A2-A0EQ-01A	Her2		TCGA-GM-A2DC-01A	LumA		TCGA-C8-A137-01A	Her2		TCGA-AR-A2LM-01A	LumA		TCGA-YL-A8HJ-01A	Gleason_4	Pattern 4						TCGA-YL-A8HJ-01A	Gleason_4_5	Pattern 4
TCGA-BP-5189-01A	KIRC		TCGA-BP-4338-01A	KIRC		TCGA-VV-A829-01A	LGG		TCGA-DU-A76R-01A	LGG		TCGA-69-7973-01A	LUAD		TCGA-55-8206-01A	LUAD		TCGA-59-2350-01A	HGSOC_Proliferative					TCGA-UU-A93S-01A	Her2		TCGA-D8-A27N-01A	LumB		TCGA-D8-A1JA-01A	Her2		TCGA-E2-A1IJ-01A	LumA		TCGA-V1-A9ZG-01A	Gleason_4	Pattern 4						TCGA-ZG-A9N3-01A	Gleason_4_5	Pattern 5
TCGA-CJ-4634-01A	KIRC		TCGA-B0-4701-01A	KIRC		TCGA-DU-A7TI-01A	LGG		TCGA-FG-8181-01A	LGG		TCGA-97-A4M5-01A	LUAD		TCGA-55-8091-01A	LUAD		TCGA-23-1119-01A	HGSOC_Proliferative					TCGA-C8-A137-01A	Her2		TCGA-GM-A2DL-01A	LumA		TCGA-E2-A1B0-01A	Her2		TCGA-A7-A26G-01A	Basal		TCGA-V1-A9OY-01A	Gleason_4	Pattern 4						TCGA-V1-A9ZG-01A	Gleason_4_5	Pattern 4
TCGA-B0-5097-01A	KIRC		TCGA-B8-4143-01A	KIRC		TCGA-P5-A781-01A	LGG		TCGA-DB-A64O-01A	LGG		TCGA-55-8302-01A	LUAD		TCGA-78-7535-01A	LUAD		TCGA-13-1407-01A	HGSOC_Proliferative					TCGA-AR-A1AT-01A	Her2		TCGA-B6-A0I5-01A	LumA		TCGA-C8-A12Q-01A	Her2		TCGA-C8-A134-01A	Basal		TCGA-XQ-A8TB-01A	Gleason_4	Pattern 4						TCGA-V1-A9OY-01A	Gleason_4_5	Pattern 4
TCGA-CJ-6032-01A	KIRC		TCGA-CJ-5675-01A	KIRC		TCGA-RY-A840-01A	LGG		TCGA-DU-A76L-01A	LGG		TCGA-99-8025-01A	LUAD		TCGA-99-8028-01A	LUAD		TCGA-29-2414-01A	HGSOC_Proliferative					TCGA-OL-A5RZ-01A	Her2		TCGA-A2-A04T-01A	Basal		TCGA-C8-A1HF-01A	Her2		TCGA-BH-A1ES-01A	LumA		TCGA-KK-A8IB-01A	Gleason_4	Pattern 4						TCGA-XQ-A8TB-01A	Gleason_4_5	Pattern 4
TCGA-CJ-4636-01A	KIRC		TCGA-BP-4760-01A	KIRC		TCGA-RY-A843-01A	LGG		TCGA-DU-A5TS-01A	LGG		TCGA-22-1012-01A	LUSC		TCGA-4B-A93V-01A	LUAD		TCGA-59-2363-01A	HGSOC_Proliferative					TCGA-C8-A1HK-01A	Her2		TCGA-BH-A0DP-01A	LumA		TCGA-AO-A0J2-01A	Her2		TCGA-BH-A0B9-01A	Basal		TCGA-EJ-5525-01A	Gleason_4	Pattern 4						TCGA-KK-A8IB-01A	Gleason_4_5	Pattern 4
TCGA-DW-5561-01A	KIRP		TCGA-B0-5113-01A	KIRC		TCGA-TM-A84L-01A	LGG		TCGA-DU-7010-01A	LGG		TCGA-85-8277-01A	LUSC		TCGA-55-7911-01A	LUAD		TCGA-24-1603-01A	HGSOC_Proliferative					TCGA-B6-A0I9-01A	Her2		TCGA-BH-A0H5-01A	LumA		TCGA-A8-A08X-01A	Her2		TCGA-E9-A1NI-01A	LumB		TCGA-CH-5792-01A	Gleason_4	Pattern 4						TCGA-EJ-5525-01A	Gleason_4_5	Pattern 4
TCGA-B3-3926-01A	KIRP		TCGA-B8-A7U6-01A	KIRC		TCGA-DB-5270-01A	LGG		TCGA-DU-A6S7-01A	LGG		TCGA-33-4582-01A	LUSC		TCGA-78-7147-01A	LUAD		TCGA-29-1774-01A	HGSOC_Proliferative					TCGA-AC-A23H-01A	Her2		TCGA-B6-A0RG-01A	LumA		TCGA-C8-A8HP-01A	Her2		TCGA-A1-A0SJ-01A	LumA		TCGA-V1-A8MM-01A	Gleason_4	Pattern 4						TCGA-V1-A9OL-01A	Gleason_4_5	Pattern 5
TCGA-UZ-A9PQ-01A	KIRP		TCGA-B8-5551-01A	KIRC		TCGA-DU-A6S8-01A	LGG		TCGA-P5-A5EX-01A	LGG		TCGA-56-8622-01A	LUSC		TCGA-55-A4DG-01A	LUAD		TCGA-24-1430-01A	HGSOC_Proliferative					TCGA-AR-A24U-01A	Her2		TCGA-D8-A4Z1-01A	LumA		TCGA-A2-A3XV-01A	Her2		TCGA-D8-A27N-01A	LumB		TCGA-YL-A8SO-01B	Gleason_4	Pattern 4						TCGA-VP-A872-01A	Gleason_4_5	Pattern 5
TCGA-P4-A5EA-01A	KIRP		TCGA-BP-4994-01A	KIRC		TCGA-DU-7292-01A	LGG		TCGA-E1-A7YL-01A	LGG		TCGA-77-7338-01A	LUSC		TCGA-97-A4M0-01A	LUAD		TCGA-25-1632-01A	HGSOC_Proliferative					TCGA-A2-A04W-01A	Her2		TCGA-B6-A1KC-01B	LumB		TCGA-BH-A18R-01A	Her2		TCGA-B6-A0I5-01A	LumA		TCGA-KK-A7B0-01A	Gleason_4	Pattern 4						TCGA-ZG-A9LU-01A	Gleason_4_5	Pattern 5
TCGA-5P-A9KH-01A	KIRP		TCGA-CW-5585-01A	KIRC		TCGA-DU-A5TT-01A	LGG		TCGA-S9-A6U8-01A	LGG		TCGA-66-2759-01A	LUSC		TCGA-05-4390-01A	LUAD		TCGA-30-1853-01A	HGSOC_Proliferative					TCGA-A8-A08J-01A	Her2		TCGA-A2-A0CW-01A	LumB		TCGA-D8-A1JG-01B	Her2		TCGA-GM-A5PX-01A	LumA		TCGA-EJ-5531-01A	Gleason_4	Pattern 4						TCGA-CH-5792-01A	Gleason_4_5	Pattern 4
TCGA-G7-6793-01A	KIRP		TCGA-BP-4981-01A	KIRC		TCGA-HT-7881-01A	LGG		TCGA-S9-A7IQ-01A	LGG		TCGA-85-A50Z-01A	LUSC		TCGA-38-4627-01A	LUAD		TCGA-25-1627-01A	HGSOC_Proliferative					TCGA-AR-A254-01A	Her2		TCGA-BH-A0GZ-01A	LumA		TCGA-BH-A0EE-01A	Her2		TCGA-BH-A0H5-01A	LumA		TCGA-M7-A722-01A	Gleason_4	Pattern 4						TCGA-V1-A8MM-01A	Gleason_4_5	Pattern 4
TCGA-GL-7773-01A	KIRP		TCGA-BP-4337-01A	KIRC		TCGA-FG-A60K-01A	LGG		TCGA-E1-A7YJ-01A	LGG		TCGA-18-3417-01A	LUSC		TCGA-50-5933-01A	LUAD		TCGA-23-1809-01A	HGSOC_Proliferative					TCGA-E2-A1LE-01A	Her2		TCGA-D8-A1JC-01A	LumB		TCGA-A2-A04X-01A	Her2		TCGA-B6-A1KC-01B	LumB		TCGA-CH-5771-01A	Gleason_4	Pattern 4						TCGA-YL-A8SO-01B	Gleason_4_5	Pattern 4
TCGA-DW-7836-01A	KIRP		TCGA-CJ-5686-01A	KIRC		TCGA-HT-7695-01A	LGG		TCGA-S9-A6U5-01A	LGG		TCGA-39-5035-01A	LUSC		TCGA-55-8207-01A	LUAD		TCGA-13-1497-01A	HGSOC_Proliferative					TCGA-LL-A5YO-01A	Her2		TCGA-A2-A25E-01A	LumB		TCGA-BH-A1EN-01A	Her2		TCGA-A2-A0CU-01A	LumA		TCGA-G9-6343-01A	Gleason_4	Pattern 4						TCGA-KK-A7B0-01A	Gleason_4_5	Pattern 4
TCGA-P4-AAVO-01A	KIRP		TCGA-A3-A8OV-01A	KIRC		TCGA-P5-A5EW-01A	LGG		TCGA-DB-A75O-01A	LGG		TCGA-56-7221-01A	LUSC		TCGA-44-7659-01A	LUAD		TCGA-04-1364-01A	HGSOC_Proliferative					TCGA-BH-A1EV-01A	Her2		TCGA-E9-A1RG-01A	LumB		TCGA-E2-A14V-01A	Her2		TCGA-BH-A0GZ-01A	LumA		TCGA-XA-A8JR-01A	Gleason_4	Pattern 4						TCGA-EJ-5531-01A	Gleason_4_5	Pattern 4
TCGA-A4-8312-01A	KIRP		TCGA-AK-3447-01A	KIRC		TCGA-VM-A8C9-01A	LGG		TCGA-E1-A7YK-01A	LGG		TCGA-60-2696-01A	LUSC		TCGA-75-6205-01A	LUAD		TCGA-25-1319-01A	HGSOC_Proliferative					TCGA-BH-A0EE-01A	Her2		TCGA-BH-A0H3-01A	LumA		TCGA-EW-A6SD-01A	Her2		TCGA-A8-A0A4-01A	LumA		TCGA-MG-AAMC-01A	Gleason_4	Pattern 4						TCGA-M7-A722-01A	Gleason_4_5	Pattern 4
TCGA-B9-A8YH-01A	KIRP		TCGA-A3-3306-01A	KIRC		TCGA-HT-7854-01A	LGG		TCGA-S9-A7J3-01A	LGG		TCGA-22-4609-01A	LUSC		TCGA-44-7662-01A	LUAD		TCGA-04-1331-01A	HGSOC_Proliferative					TCGA-A8-A09X-01A	Her2		TCGA-D8-A1XD-01A	LumA		TCGA-E2-A1LB-01A	Her2		TCGA-E9-A1RG-01A	LumB		TCGA-KK-A8IJ-01A	Gleason_4	Pattern 4						TCGA-ZG-A9M4-01A	Gleason_4_5	Pattern 5
TCGA-GL-A59R-01A	KIRP		TCGA-B0-4839-01A	KIRC		TCGA-DH-A66G-01A	LGG		TCGA-28-1753-01A	GBM		TCGA-56-8624-01A	LUSC		TCGA-62-A46O-01A	LUAD		TCGA-29-2425-01A	HGSOC_Proliferative					TCGA-A8-A08L-01A	Her2		TCGA-3C-AAAU-01A	LumA		TCGA-AC-A3W5-01A	Her2		TCGA-E2-A1IO-01A	LumA		TCGA-M7-A723-01A	Gleason_4	Pattern 4						TCGA-CH-5771-01A	Gleason_4_5	Pattern 4
TCGA-B1-A47O-01A	KIRP		TCGA-CJ-5678-01A	KIRC		TCGA-CS-6290-01A	LGG		TCGA-32-2615-01A	GBM		TCGA-85-7950-01A	LUSC		TCGA-44-3918-01A	LUAD		TCGA-09-1673-01A	HGSOC_Proliferative					TCGA-EW-A2FR-01A	Her2		TCGA-AC-A6IV-01A	LumA		TCGA-C8-A12P-01A	Her2		TCGA-3C-AAAU-01A	LumA		TCGA-EJ-A6RA-01A	Gleason_4	Pattern 4						TCGA-G9-6343-01A	Gleason_4_5	Pattern 4
TCGA-BQ-5880-01A	KIRP		TCGA-CJ-6030-01A	KIRC		TCGA-E1-5304-01A	LGG		TCGA-DU-8165-01A	LGG		TCGA-85-8354-01A	LUSC		TCGA-86-8074-01A	LUAD		TCGA-09-2053-01C	HGSOC_Proliferative					TCGA-D8-A1XJ-01A	Her2		TCGA-BH-A42T-01A	LumB		TCGA-B6-A0RH-01A	Her2		TCGA-S3-AA12-01A	LumA		TCGA-YL-A8S8-01A	Gleason_4	Pattern 4						TCGA-XA-A8JR-01A	Gleason_4_5	Pattern 4
TCGA-A4-A4ZT-01A	KIRP		TCGA-B0-4818-01A	KIRC		TCGA-HT-8564-01A	LGG		TCGA-P5-A5EV-01A	LGG		TCGA-85-A5B5-01A	LUSC		TCGA-49-4505-01A	LUAD		TCGA-23-1024-01A	HGSOC_Proliferative					TCGA-AO-A0JE-01A	Her2		TCGA-D8-A1XK-01A	Basal		TCGA-C8-A26X-01A	Her2		TCGA-A8-A07C-01A	Basal		TCGA-EJ-7782-01A	Gleason_4	Pattern 4						TCGA-G9-7523-01A	Gleason_4_5	Pattern 5
TCGA-5P-A9K9-01A	KIRP		TCGA-B0-5706-01A	KIRC		TCGA-DB-5280-01A	LGG		TCGA-QH-A65S-01A	LGG		TCGA-33-A5GW-01A	LUSC		TCGA-86-7714-01A	LUAD		TCGA-24-1544-01A	HGSOC_Proliferative					TCGA-A7-A4SF-01A	Her2		TCGA-E2-A14O-01A	LumB		TCGA-C8-A12L-01A	Her2		TCGA-E2-A14O-01A	LumB		TCGA-YL-A8SH-01B	Gleason_4	Pattern 4						TCGA-MG-AAMC-01A	Gleason_4_5	Pattern 4
TCGA-HE-A5NL-01A	KIRP		TCGA-BP-4973-01A	KIRC		TCGA-F6-A8O4-01A	LGG		TCGA-HT-A61C-01A	LGG		TCGA-56-7823-01B	LUSC		TCGA-55-8506-01A	LUAD		TCGA-24-2020-01A	HGSOC_Proliferative					TCGA-B6-A0RH-01A	Her2		TCGA-D8-A141-01A	LumA		TCGA-E2-A1LE-01A	Her2		TCGA-D8-A141-01A	LumA		TCGA-EJ-A46F-01A	Gleason_4	Pattern 4						TCGA-KK-A8IJ-01A	Gleason_4_5	Pattern 4
TCGA-PJ-A5Z9-01A	KIRP		TCGA-B0-5110-01A	KIRC		TCGA-FG-8182-01A	LGG		TCGA-06-0168-01A	GBM		TCGA-21-1071-01A	LUSC		TCGA-55-6980-01A	LUAD		TCGA-13-1489-01A	HGSOC_Proliferative					TCGA-AN-A0FV-01A	Her2		TCGA-BH-A1F5-01A	LumA		TCGA-C8-A135-01A	Her2		TCGA-AC-A2FE-01A	LumA		TCGA-HC-A6AO-01A	Gleason_4	Pattern 4						TCGA-M7-A723-01A	Gleason_4_5	Pattern 4
TCGA-B9-5155-01A	KIRP		TCGA-A3-A6NN-01A	KIRC		TCGA-HT-7875-01A	LGG		TCGA-06-5412-01A	GBM		TCGA-77-7139-01A	LUSC		TCGA-55-7284-01B	LUAD		TCGA-09-2048-01A	HGSOC_Proliferative					TCGA-EW-A6SD-01A	Her2		TCGA-PE-A5DE-01A	LumA		TCGA-A8-A0A7-01A	Her2		TCGA-C8-A12Z-01A	Her2		TCGA-J9-A8CL-01A	Gleason_4	Pattern 4						TCGA-EJ-A6RA-01A	Gleason_4_5	Pattern 4
TCGA-A4-A5Y1-01A	KIRP		TCGA-B0-4823-01A	KIRC		TCGA-HT-7860-01A	LGG		TCGA-E1-A7YN-01A	LGG		TCGA-66-2786-01A	LUSC		TCGA-NJ-A4YQ-01A	LUAD		TCGA-04-1350-01A	HGSOC_Proliferative					TCGA-BH-A18P-01A	Her2		TCGA-A2-A3XV-01A	Her2		TCGA-A8-A08B-01A	Her2		TCGA-A8-A09D-01A	LumA		TCGA-CH-5753-01A	Gleason_4	Pattern 4						TCGA-YL-A8S8-01A	Gleason_4_5	Pattern 4
TCGA-2Z-A9JM-01A	KIRP		TCGA-B0-5711-01A	KIRC		TCGA-HW-8322-01A	LGG		TCGA-S9-A7R4-01A	LGG		TCGA-66-2755-01A	LUSC		TCGA-50-5936-01A	LUAD		TCGA-04-1341-01A	HGSOC_Proliferative					TCGA-A8-A08B-01A	Her2		TCGA-E2-A1IK-01A	LumA		TCGA-A8-A07I-01A	Her2		TCGA-E9-A229-01A	LumA		TCGA-XK-AAJA-01A	Gleason_4	Pattern 4						TCGA-EJ-7782-01A	Gleason_4_5	Pattern 4
TCGA-2Z-A9JN-01A	KIRP		TCGA-CJ-4868-01A	KIRC		TCGA-HT-7604-01A	LGG		TCGA-DU-A6S6-01A	LGG		TCGA-22-1000-01A	LUSC		TCGA-05-4382-01A	LUAD		TCGA-13-1477-01A	HGSOC_Proliferative					TCGA-C8-A12Z-01A	Her2		TCGA-E9-A249-01A	LumB		TCGA-AC-A5EH-01A	Her2		TCGA-AO-A0JL-01A	Basal		TCGA-V1-A8WV-01A	Gleason_4	Pattern 4						TCGA-YL-A8SH-01B	Gleason_4_5	Pattern 4
TCGA-B3-A6W5-01A	KIRP		TCGA-CJ-4886-01A	KIRC		TCGA-QH-A86X-01A	LGG		TCGA-R8-A6YH-01A	LGG		TCGA-39-5027-01A	LUSC		TCGA-44-A4SS-01A	LUAD		TCGA-04-1542-01A	HGSOC_Proliferative					TCGA-A8-A0A7-01A	Her2		TCGA-E9-A229-01A	LumA		TCGA-AO-A0JE-01A	Her2		TCGA-A1-A0SI-01A	LumB		TCGA-EJ-8472-01A	Gleason_4	Pattern 4						TCGA-EJ-A46F-01A	Gleason_4_5	Pattern 4
TCGA-2Z-A9JK-01A	KIRP		TCGA-AK-3429-01A	KIRC		TCGA-FN-7833-01A	LGG		TCGA-HT-7873-01B	LGG		TCGA-85-8351-01A	LUSC		TCGA-78-7161-01A	LUAD		TCGA-61-2098-01A	HGSOC_Proliferative					TCGA-E9-A248-01A	Her2		TCGA-BH-A0WA-01A	Basal		TCGA-AR-A24U-01A	Her2		TCGA-4H-AAAK-01A	LumA		TCGA-KK-A7B1-01A	Gleason_4	Pattern 4						TCGA-HC-A6AO-01A	Gleason_4_5	Pattern 4
TCGA-BQ-5876-01A	KIRP		TCGA-B0-4714-01A	KIRC		TCGA-S9-A7J1-01A	LGG		TCGA-HW-8320-01A	LGG		TCGA-66-2785-01A	LUSC		TCGA-55-6968-01A	LUAD		TCGA-61-2111-01A	HGSOC_Proliferative					TCGA-C8-A278-01A	Her2		TCGA-A8-A079-01A	LumB		TCGA-AN-A0FV-01A	Her2		TCGA-A2-A0D3-01A	LumA		TCGA-KK-A59Z-01A	Gleason_4	Pattern 4						TCGA-J9-A8CL-01A	Gleason_4_5	Pattern 4
TCGA-KV-A6GD-01A	KIRP		TCGA-CJ-4897-01A	KIRC		TCGA-S9-A7R8-01A	LGG		TCGA-RY-A845-01A	LGG		TCGA-58-A46L-01A	LUSC		TCGA-38-4625-01A	LUAD		TCGA-25-1315-01A	HGSOC_Proliferative					TCGA-E2-A1B0-01A	Her2		TCGA-A7-A13G-01B	LumA		TCGA-D8-A1JF-01A	Her2		TCGA-A2-A0T5-01A	LumA		TCGA-FC-7708-01A	Gleason_4	Pattern 4						TCGA-CH-5753-01A	Gleason_4_5	Pattern 4
TCGA-PJ-A5Z8-01A	KIRP		TCGA-BP-4776-01A	KIRC		TCGA-HT-7479-01A	LGG		TCGA-DU-A76O-01A	LGG		TCGA-85-8070-01A	LUSC		TCGA-53-7626-01A	LUAD		TCGA-57-1583-01A	HGSOC_Proliferative					TCGA-A2-A0D1-01A	Her2		TCGA-BH-A42V-01A	LumA		TCGA-C8-A1HK-01A	Her2		TCGA-A7-A3J1-01A	LumA		TCGA-J9-A8CK-01A	Gleason_4	Pattern 4						TCGA-XK-AAJA-01A	Gleason_4_5	Pattern 4
TCGA-A4-A7UZ-01A	KIRP		TCGA-B8-4153-01B	KIRC		TCGA-DU-5855-01A	LGG		TCGA-S9-A6WE-01A	LGG		TCGA-22-5477-01A	LUSC		TCGA-49-4514-01A	LUAD		TCGA-04-1655-01A	HGSOC_Proliferative					TCGA-A2-A0CX-01A	Her2		TCGA-AO-A1KT-01A	LumB		TCGA-UU-A93S-01A	Her2		TCGA-A8-A09Z-01A	LumB		TCGA-G9-6499-01A	Gleason_4	Pattern 4						TCGA-V1-A8WV-01A	Gleason_4_5	Pattern 4
TCGA-HE-7128-01A	KIRP		TCGA-B0-5696-01A	KIRC		TCGA-DU-5849-01A	LGG		TCGA-HT-A5RB-01A	LGG		TCGA-63-7023-01A	LUSC		TCGA-86-7713-01A	LUAD		TCGA-24-1558-01A	HGSOC_Proliferative					TCGA-E2-A1LB-01A	Her2		TCGA-B6-A0IE-01A	LumA		TCGA-JL-A3YW-01A	Her2		TCGA-E2-A574-01A	Basal		TCGA-YL-A9WI-01A	Gleason_4	Pattern 4						TCGA-EJ-8472-01A	Gleason_4_5	Pattern 4
TCGA-P4-A5E6-01A	KIRP		TCGA-BP-4326-01A	KIRC		TCGA-E1-A7YV-01A	LGG		TCGA-CS-4941-01A	LGG		TCGA-66-2778-01A	LUSC		TCGA-55-6975-01A	LUAD		TCGA-24-1426-01A	HGSOC_Proliferative					TCGA-EW-A1OV-01A	Her2		TCGA-BH-A0HX-01A	LumA		TCGA-AR-A1AT-01A	Her2		TCGA-AC-A4ZE-01A	LumA		TCGA-4L-AA1F-01A	Gleason_4	Pattern 4						TCGA-KK-A7B1-01A	Gleason_4_5	Pattern 4
TCGA-IA-A83V-01A	KIRP		TCGA-BP-4972-01A	KIRC		TCGA-HW-7495-01A	LGG		TCGA-06-5418-01A	GBM		TCGA-21-1075-01A	LUSC		TCGA-49-6761-01A	LUAD		TCGA-25-1317-01A	HGSOC_Proliferative					TCGA-C8-A275-01A	Her2		TCGA-A8-A0AD-01A	LumA		TCGA-C8-A278-01A	Her2		TCGA-AN-A0XP-01A	LumA		TCGA-TP-A8TT-01A	Gleason_4	Pattern 4						TCGA-KK-A59Z-01A	Gleason_4_5	Pattern 4
TCGA-AL-3468-01A	KIRP		TCGA-B0-5693-01A	KIRC		TCGA-CS-6669-01A	LGG		TCGA-HT-7884-01B	LGG		TCGA-58-8391-01A	LUSC		TCGA-97-8171-01A	LUAD		TCGA-23-1107-01A	HGSOC_Proliferative					TCGA-C8-A1HF-01A	Her2		TCGA-EW-A1J3-01A	LumA		TCGA-BH-A0B7-01A	Her2		TCGA-WT-AB41-01A	LumA		TCGA-YL-A8SR-01B	Gleason_4	Pattern 4						TCGA-FC-7708-01A	Gleason_4_5	Pattern 4
TCGA-MH-A55Z-01A	KIRP		TCGA-BP-4165-01A	KIRC		TCGA-DB-5273-01A	LGG		TCGA-VM-A8CH-01A	LGG		TCGA-56-7222-01A	LUSC		TCGA-86-A456-01A	LUAD		TCGA-04-1519-01A	HGSOC_Proliferative					TCGA-E2-A14P-01A	Her2		TCGA-E9-A1RH-01A	Her2		TCGA-A8-A08L-01A	Her2		TCGA-BH-A5J0-01A	LumA		TCGA-G9-6333-01A	Gleason_4	Pattern 4						TCGA-J9-A8CK-01A	Gleason_4_5	Pattern 4
TCGA-AL-3466-01A	KIRP		TCGA-CJ-4870-01A	KIRC		TCGA-S9-A7IY-01A	LGG		TCGA-FG-8191-01A	LGG		TCGA-63-A5MR-01A	LUSC		TCGA-55-8505-01A	LUAD		TCGA-57-1582-01A	HGSOC_Proliferative					TCGA-GM-A2DB-01A	Her2		TCGA-AC-A2FB-01A	LumA		TCGA-B6-A0I9-01A	Her2		TCGA-D8-A1XJ-01A	Her2		TCGA-KK-A8I6-01A	Gleason_4	Pattern 4						TCGA-G9-6499-01A	Gleason_4_5	Pattern 4
TCGA-SX-A7SS-01A	KIRP		TCGA-B8-5552-01B	KIRC		TCGA-E1-A7YE-01A	LGG		TCGA-FG-7641-01B	LGG		TCGA-66-2793-01A	LUSC		TCGA-99-7458-01A	LUAD		TCGA-24-1850-01A	HGSOC_Proliferative					TCGA-D8-A146-01A	LumA		TCGA-AR-A0U2-01A	LumB		TCGA-A8-A0A2-01A	LumA		TCGA-AO-A03M-01B	LumA		TCGA-EJ-5499-01A	Gleason_4	Pattern 4						TCGA-SU-A7E7-01A	Gleason_4_5	Pattern 5
TCGA-BQ-5885-01A	KIRP		TCGA-BP-4987-01A	KIRC		TCGA-TM-A84I-01A	LGG		TCGA-S9-A6WI-01A	LGG		TCGA-63-A5ML-01A	LUSC		TCGA-55-8204-01A	LUAD		TCGA-25-1870-01A	HGSOC_Proliferative					TCGA-E2-A15P-01A	LumA		TCGA-BH-A0HW-01A	LumB		TCGA-EW-A1J1-01A	LumA		TCGA-E9-A1RH-01A	Her2		TCGA-EJ-5518-01A	Gleason_4	Pattern 4						TCGA-YL-A9WI-01A	Gleason_4_5	Pattern 4
TCGA-A4-7732-01A	KIRP		TCGA-BP-4161-01A	KIRC		TCGA-DB-A75L-01A	LGG		TCGA-12-0821-01A	GBM		TCGA-33-6738-01A	LUSC		TCGA-44-3396-01A	LUAD		TCGA-24-1469-01A	HGSOC_Proliferative					TCGA-AN-A0FK-01A	LumA		TCGA-AO-A03P-01A	LumB		TCGA-W8-A86G-01A	LumA		TCGA-E2-A1B6-01A	Basal		TCGA-G9-6366-01A	Gleason_4	Pattern 4						TCGA-4L-AA1F-01A	Gleason_4_5	Pattern 4
TCGA-AL-3471-01A	KIRP		TCGA-B0-5702-01A	KIRC		TCGA-DU-7294-01A	LGG		TCGA-06-2561-01A	GBM		TCGA-85-8048-01A	LUSC		TCGA-86-A4JF-01A	LUAD		TCGA-29-1762-01A	HGSOC_Proliferative					TCGA-C8-A26Z-01A	LumA		TCGA-A8-A08G-01A	LumB		TCGA-AC-A62Y-01A	LumA		TCGA-AR-A0U2-01A	LumB		TCGA-KK-A8IF-01A	Gleason_4	Pattern 4						TCGA-ZG-A9L5-01A	Gleason_4_5	Pattern 5
TCGA-BQ-7050-01A	KIRP		TCGA-CJ-4918-01A	KIRC		TCGA-CS-6667-01A	LGG		TCGA-14-0871-01A	GBM		TCGA-94-A5I4-01A	LUSC		TCGA-50-5072-01A	LUAD		TCGA-59-2352-01A	HGSOC_Proliferative					TCGA-A8-A0A9-01A	LumA		TCGA-AR-A24P-01A	LumA		TCGA-E9-A1N4-01A	LumA		TCGA-BH-A0HW-01A	LumB		TCGA-EJ-A65E-01A	Gleason_4	Pattern 4						TCGA-TP-A8TT-01A	Gleason_4_5	Pattern 4
TCGA-P4-A5E7-01A	KIRP		TCGA-B0-4848-01A	KIRC		TCGA-QH-A6CY-01A	LGG		TCGA-28-1747-01C	GBM		TCGA-43-5668-01A	LUSC		TCGA-35-4123-01A	LUAD		TCGA-36-1571-01A	HGSOC_Proliferative					TCGA-AO-A0J9-01A	LumA		TCGA-AR-A1AL-01A	LumA		TCGA-D8-A1XM-01A	LumA		TCGA-EW-A1OZ-01A	LumB		TCGA-EJ-A46G-01A	Gleason_4	Pattern 4						TCGA-YL-A8SR-01B	Gleason_4_5	Pattern 4
TCGA-B9-4117-01A	KIRP		TCGA-BP-5194-01A	KIRC		TCGA-DB-5274-01A	LGG					TCGA-37-4141-01A	LUSC		TCGA-55-8614-01A	LUAD		TCGA-24-1419-01A	HGSOC_Proliferative					TCGA-AR-A24O-01A	LumA		TCGA-D8-A1XL-01A	LumB		TCGA-AC-A23C-01A	LumA		TCGA-A8-A08G-01A	LumB		TCGA-VN-A88R-01A	Gleason_4	Pattern 4						TCGA-G9-6333-01A	Gleason_4_5	Pattern 4
TCGA-EV-5901-01A	KIRP		TCGA-B2-5635-01B	KIRC		TCGA-FG-7638-01B	LGG					TCGA-39-5016-01A	LUSC		TCGA-38-4626-01A	LUAD		TCGA-04-1514-01A	HGSOC_Proliferative					TCGA-D8-A27P-01A	LumA		TCGA-D8-A1JA-01A	Her2		TCGA-EW-A2FS-01A	LumA		TCGA-AR-A24P-01A	LumA		TCGA-EJ-5504-01A	Gleason_4	Pattern 4						TCGA-J9-A8CM-01A	Gleason_4_5	Pattern 5
TCGA-2Z-A9J7-01A	KIRP		TCGA-CJ-4882-01A	KIRC		TCGA-DU-7309-01A	LGG					TCGA-46-3767-01A	LUSC		TCGA-91-6828-01A	LUAD		TCGA-24-1424-01A	HGSOC_Proliferative					TCGA-E9-A3Q9-01A	LumA		TCGA-D8-A1X5-01A	LumB		TCGA-LL-A6FQ-01A	LumA		TCGA-LL-A440-01A	LumA		TCGA-VN-A88I-01A	Gleason_4	Pattern 4						TCGA-KK-A8I6-01A	Gleason_4_5	Pattern 4
TCGA-DW-7842-01A	KIRP		TCGA-BP-4795-01A	KIRC		TCGA-DU-7290-01A	LGG					TCGA-18-4721-01A	LUSC		TCGA-73-4659-01A	LUAD		TCGA-25-2400-01A	HGSOC_Proliferative					TCGA-E9-A295-01A	LumA		TCGA-E9-A1R2-01A	LumA		TCGA-E9-A1N3-01A	LumA		TCGA-D8-A1XL-01A	LumB		TCGA-G9-6363-01A	Gleason_4	Pattern 4						TCGA-EJ-5499-01A	Gleason_4_5	Pattern 4
TCGA-2Z-A9JG-01A	KIRP		TCGA-CW-5588-01A	KIRC		TCGA-HT-7608-01A	LGG					TCGA-43-2581-01A	LUSC		TCGA-35-4122-01A	LUAD		TCGA-09-1661-01B	HGSOC_Proliferative					TCGA-BH-A0HO-01A	LumA		TCGA-B6-A0IG-01A	LumA		TCGA-AN-A0XL-01A	LumA		TCGA-AN-A0FD-01A	LumA		TCGA-KK-A59Y-01A	Gleason_4	Pattern 4						TCGA-EJ-5518-01A	Gleason_4_5	Pattern 4
TCGA-A4-A772-01A	KIRP		TCGA-CZ-5464-01A	KIRC		TCGA-QH-A6CX-01A	LGG					TCGA-85-7696-01A	LUSC		TCGA-78-7149-01A	LUAD		TCGA-13-1506-01A	HGSOC_Proliferative					TCGA-E2-A15L-01A	LumA		TCGA-E2-A1L7-01A	LumB		TCGA-BH-A1EW-01A	LumA		TCGA-B6-A2IU-01A	LumA		TCGA-YL-A8SK-01B	Gleason_4	Pattern 4						TCGA-G9-6366-01A	Gleason_4_5	Pattern 4
TCGA-UZ-A9PR-01A	KIRP		TCGA-BP-4762-01A	KIRC		TCGA-FG-A60L-01A	LGG					TCGA-NC-A5HR-01A	LUSC		TCGA-93-A4JQ-01A	LUAD								TCGA-E9-A1R3-01A	LumA		TCGA-A2-A1FZ-01A	LumA		TCGA-BH-A0DT-01A	LumA		TCGA-BH-A0HI-01A	LumA		TCGA-HC-A632-01A	Gleason_4	Pattern 4						TCGA-KK-A8IF-01A	Gleason_4_5	Pattern 4
TCGA-B9-7268-01A	KIRP		TCGA-B0-5115-01A	KIRC		TCGA-HT-7684-01A	LGG					TCGA-33-AAS8-01A	LUSC		TCGA-55-8301-01A	LUAD								TCGA-A2-A0YI-01A	LumA		TCGA-LD-A7W6-01A	LumA		TCGA-E9-A1RF-01A	LumA		TCGA-AR-A5QM-01A	LumA		TCGA-HC-7744-01A	Gleason_4	Pattern 4						TCGA-EJ-A65E-01A	Gleason_4_5	Pattern 4
TCGA-UZ-A9Q1-01A	KIRP		TCGA-B8-4622-01A	KIRC		TCGA-DU-6399-01A	LGG					TCGA-33-A4WN-01A	LUSC		TCGA-55-7815-01A	LUAD								TCGA-E2-A15E-01A	LumA		TCGA-AR-A0TS-01A	Basal		TCGA-OL-A66N-01A	LumA		TCGA-BH-A0BV-01A	LumA		TCGA-G9-7525-01A	Gleason_4	Pattern 4						TCGA-EJ-A46G-01A	Gleason_4_5	Pattern 4
TCGA-5P-A9K3-01A	KIRP		TCGA-B0-5102-01A	KIRC		TCGA-QH-A6X5-01A	LGG					TCGA-21-1078-01A	LUSC		TCGA-38-6178-01A	LUAD								TCGA-D8-A1XO-01A	LumA		TCGA-BH-A0DK-01A	LumA		TCGA-GM-A2DL-01A	LumA		TCGA-A2-A1FZ-01A	LumA		TCGA-EJ-7330-01A	Gleason_4	Pattern 4						TCGA-VN-A88R-01A	Gleason_4_5	Pattern 4
TCGA-WN-A9G9-01A	KIRP		TCGA-BP-5008-01A	KIRC		TCGA-P5-A5EY-01A	LGG					TCGA-85-A510-01A	LUSC		TCGA-44-6146-01B	LUAD								TCGA-AC-A3W6-01A	LumA		TCGA-AC-A5EH-01A	Her2		TCGA-AN-A041-01A	LumA		TCGA-A2-A0T7-01A	LumA		TCGA-G9-7510-01A	Gleason_4	Pattern 4						TCGA-KK-A6E7-01A	Gleason_4_5	Pattern 5
TCGA-HE-A5NF-01A	KIRP		TCGA-A3-3362-01A	KIRC		TCGA-DU-A7TA-01A	LGG					TCGA-77-7465-01A	LUSC		TCGA-99-8032-01A	LUAD								TCGA-A8-A08C-01A	LumA		TCGA-D8-A145-01A	LumA		TCGA-LL-A5YL-01A	LumA		TCGA-AR-A0TS-01A	Basal		TCGA-YL-A8SJ-01B	Gleason_4	Pattern 4						TCGA-EJ-5504-01A	Gleason_4_5	Pattern 4
TCGA-G7-A8LC-01A	KIRP		TCGA-B2-5639-01A	KIRC		TCGA-DB-A4XF-01A	LGG					TCGA-96-7545-01A	LUSC		TCGA-93-7347-01A	LUAD								TCGA-GM-A2DA-01A	LumA		TCGA-A8-A07Z-01A	LumA		TCGA-E2-A10F-01A	LumA		TCGA-A8-A07P-01A	LumA		TCGA-EJ-A65B-01A	Gleason_4	Pattern 4						TCGA-VN-A88I-01A	Gleason_4_5	Pattern 4
TCGA-5P-A9K2-01A	KIRP		TCGA-CZ-5458-01A	KIRC		TCGA-TM-A84C-01A	LGG					TCGA-77-A5GA-01A	LUSC		TCGA-50-5939-01A	LUAD								TCGA-E2-A1IJ-01A	LumA		TCGA-BH-A0HB-01A	LumA		TCGA-BH-A1FG-01A	LumA		TCGA-BH-A0DK-01A	LumA		TCGA-EJ-5507-01A	Gleason_4	Pattern 4						TCGA-G9-6363-01A	Gleason_4_5	Pattern 4
TCGA-A4-7828-01A	KIRP		TCGA-CJ-4884-01A	KIRC		TCGA-CS-5393-01A	LGG					TCGA-94-7557-01A	LUSC		TCGA-50-5941-01A	LUAD								TCGA-E2-A2P5-01A	LumA		TCGA-BH-A1FB-01A	LumA		TCGA-BH-A28Q-01A	LumA		TCGA-A2-A0EQ-01A	Her2		TCGA-YL-A9WX-01A	Gleason_4	Pattern 4						TCGA-KK-A59Y-01A	Gleason_4_5	Pattern 4
TCGA-F9-A8NY-01A	KIRP		TCGA-A3-3352-01A	KIRC		TCGA-FG-5963-01A	LGG					TCGA-18-3412-01A	LUSC		TCGA-78-7163-01A	LUAD								TCGA-E2-A1IG-01A	LumA		TCGA-E9-A1R0-01A	LumA		TCGA-A2-A04N-01A	LumA		TCGA-D8-A145-01A	LumA		TCGA-KK-A6E6-01A	Gleason_4	Pattern 4						TCGA-YL-A8SK-01B	Gleason_4_5	Pattern 4
TCGA-MH-A560-01A	KIRP		TCGA-BP-4159-01A	KIRC		TCGA-DU-7306-01A	LGG					TCGA-21-1077-01A	LUSC		TCGA-MP-A4SY-01A	LUAD								TCGA-BH-A1FR-01A	LumA		TCGA-E9-A1NH-01A	LumA		TCGA-BH-A0BM-01A	LumA		TCGA-E9-A3QA-01A	Basal		TCGA-J4-8198-01A	Gleason_4	Pattern 4						TCGA-HC-A632-01A	Gleason_4_5	Pattern 4
TCGA-BQ-7061-01A	KIRP		TCGA-B8-A54J-01A	KIRC		TCGA-DU-A5TR-01A	LGG					TCGA-56-8201-01A	LUSC		TCGA-44-7669-01A	LUAD								TCGA-AC-A23G-01A	LumA		TCGA-D8-A3Z6-01A	LumA		TCGA-A2-A0CT-01A	LumA		TCGA-BH-A1FB-01A	LumA		TCGA-YL-A8HK-01A	Gleason_4	Pattern 4						TCGA-HC-7744-01A	Gleason_4_5	Pattern 4
TCGA-J7-6720-01A	KIRP		TCGA-CJ-4644-01A	KIRC		TCGA-HT-A619-01A	LGG					TCGA-NC-A5HG-01A	LUSC		TCGA-55-6986-01A	LUAD								TCGA-C8-A3M7-01A	LumA		TCGA-A2-A0T1-01A	Her2		TCGA-OL-A6VQ-01A	LumA		TCGA-EW-A6S9-01A	LumA		TCGA-YL-A8SI-01A	Gleason_4	Pattern 4						TCGA-G9-7525-01A	Gleason_4_5	Pattern 4
TCGA-P4-AAVK-01A	KIRP		TCGA-B4-5836-01A	KIRC		TCGA-HT-7676-01A	LGG					TCGA-22-5471-01A	LUSC		TCGA-93-A4JP-01A	LUAD								TCGA-A8-A06T-01A	LumA		TCGA-A7-A6VY-01A	Basal		TCGA-AO-A03V-01A	LumA		TCGA-E9-A1NH-01A	LumA		TCGA-XK-AAIR-01A	Gleason_4	Pattern 4						TCGA-EJ-7330-01A	Gleason_4_5	Pattern 4
TCGA-A4-7286-01A	KIRP		TCGA-B0-5117-01A	KIRC		TCGA-TM-A7CA-01A	LGG					TCGA-37-4130-01A	LUSC		TCGA-62-A46Y-01A	LUAD								TCGA-A8-A07F-01A	LumA		TCGA-AC-A2BM-01A	LumB		TCGA-E9-A1NE-01A	LumA		TCGA-A2-A0T1-01A	Her2		TCGA-EJ-7328-01A	Gleason_4	Pattern 4						TCGA-G9-7510-01A	Gleason_4_5	Pattern 4
TCGA-A4-8517-01A	KIRP		TCGA-CJ-5680-01A	KIRC		TCGA-HT-8019-01A	LGG					TCGA-43-6771-01A	LUSC		TCGA-L4-A4E6-01A	LUAD								TCGA-W8-A86G-01A	LumA		TCGA-A7-A4SE-01A	Basal		TCGA-AC-A3QQ-01B	LumA		TCGA-A8-A094-01A	Her2		TCGA-WW-A8ZI-01A	Gleason_4	Pattern 4						TCGA-YL-A8SJ-01B	Gleason_4_5	Pattern 4
TCGA-5P-A9JZ-01A	KIRP		TCGA-CW-5589-01A	KIRC		TCGA-TM-A7C3-01A	LGG					TCGA-85-A4PA-01A	LUSC		TCGA-MP-A4TK-01A	LUAD								TCGA-LQ-A4E4-01A	LumA		TCGA-E2-A10B-01A	LumA		TCGA-A8-A09B-01A	LumA		TCGA-A7-A6VY-01A	Basal		TCGA-KK-A7B4-01A	Gleason_4	Pattern 4						TCGA-ZG-A8QY-01A	Gleason_4_5	Pattern 5
TCGA-G7-6792-01A	KIRP		TCGA-BP-5000-01A	KIRC		TCGA-DH-A7UT-01A	LGG					TCGA-77-8145-01A	LUSC		TCGA-44-7660-01A	LUAD								TCGA-BH-A8G0-01A	LumA		TCGA-E9-A5UP-01A	LumA		TCGA-AR-A1AL-01A	LumA		TCGA-E9-A1QZ-01A	LumA		TCGA-G9-6338-01A	Gleason_4	Pattern 4						TCGA-V1-A9Z8-01A	Gleason_4_5	Pattern 5
TCGA-BQ-5888-01A	KIRP		TCGA-CJ-5689-01A	KIRC		TCGA-WY-A85D-01A	LGG					TCGA-85-7710-01A	LUSC		TCGA-44-7667-01A	LUAD								TCGA-A2-A4RW-01A	LumA		TCGA-GM-A2DF-01A	Basal		TCGA-AC-A6IX-01A	LumA		TCGA-E9-A5UP-01A	LumA		TCGA-YL-A8SC-01A	Gleason_4	Pattern 4						TCGA-EJ-A65B-01A	Gleason_4_5	Pattern 4
TCGA-G7-A8LD-01A	KIRP		TCGA-CJ-5677-01A	KIRC		TCGA-QH-A6CU-01A	LGG					TCGA-56-A4ZK-01A	LUSC		TCGA-MP-A4TC-01A	LUAD								TCGA-BH-A1ET-01A	LumA		TCGA-B6-A401-01A	LumA		TCGA-AR-A24O-01A	LumA		TCGA-E9-A1N9-01A	Basal		TCGA-YL-A8SP-01B	Gleason_4	Pattern 4						TCGA-EJ-5507-01A	Gleason_4_5	Pattern 4
TCGA-B9-A69E-01A	KIRP		TCGA-B8-5162-01A	KIRC		TCGA-S9-A6WD-01A	LGG					TCGA-85-7697-01A	LUSC		TCGA-38-4630-01A	LUAD								TCGA-LL-A740-01A	LumA		TCGA-E9-A1N9-01A	Basal		TCGA-E2-A1B4-01A	LumA		TCGA-BH-A0E7-01A	LumA		TCGA-EJ-5501-01A	Gleason_4	Pattern 4						TCGA-YL-A9WX-01A	Gleason_4_5	Pattern 4
TCGA-B9-4115-01A	KIRP		TCGA-CJ-6031-01A	KIRC		TCGA-DU-7019-01A	LGG					TCGA-56-A4BX-01A	LUSC		TCGA-44-2662-01B	LUAD								TCGA-LL-A6FQ-01A	LumA		TCGA-BH-A0E7-01A	LumA		TCGA-E9-A1N5-01A	LumA		TCGA-A2-A0YC-01A	LumA		TCGA-HC-7745-01A	Gleason_4	Pattern 4						TCGA-KK-A6E6-01A	Gleason_4_5	Pattern 4
TCGA-DW-7840-01A	KIRP		TCGA-CJ-4639-01A	KIRC		TCGA-DB-A64V-01A	LGG					TCGA-43-7656-01A	LUSC		TCGA-44-6777-01A	LUAD								TCGA-AC-A3W7-01A	LumA		TCGA-A2-A0YC-01A	LumA		TCGA-A2-A0YI-01A	LumA		TCGA-BH-A1FL-01A	LumA		TCGA-Y6-A9XI-01A	Gleason_4	Pattern 4						TCGA-J4-8198-01A	Gleason_4_5	Pattern 4
TCGA-4A-A93W-01A	KIRP		TCGA-A3-3374-01A	KIRC		TCGA-QH-A6X8-01A	LGG					TCGA-18-3414-01A	LUSC		TCGA-75-5122-01A	LUAD								TCGA-A2-A04V-01A	LumA		TCGA-BH-A1FL-01A	LumA		TCGA-D8-A3Z6-01A	LumA		TCGA-AO-A0JC-01A	LumA		TCGA-XK-AAJR-01A	Gleason_4	Pattern 4						TCGA-YL-A8HK-01A	Gleason_4_5	Pattern 4
TCGA-A4-A5Y0-01A	KIRP		TCGA-CJ-4881-01A	KIRC		TCGA-DB-5278-01A	LGG					TCGA-66-2788-01A	LUSC		TCGA-78-7155-01A	LUAD								TCGA-AR-A1AN-01A	LumA		TCGA-AR-A0TX-01A	Her2		TCGA-BH-A0AY-01A	LumA		TCGA-E9-A22G-01A	Basal		TCGA-V1-A9ZR-01A	Gleason_4	Pattern 4						TCGA-YL-A8SI-01A	Gleason_4_5	Pattern 4
TCGA-MH-A562-01A	KIRP		TCGA-B0-5077-01A	KIRC		TCGA-HW-8321-01A	LGG					TCGA-85-8580-01A	LUSC		TCGA-78-7540-01A	LUAD								TCGA-BH-A0B2-01A	LumA		TCGA-AO-A0JC-01A	LumA		TCGA-E2-A15O-01A	LumA		TCGA-OL-A97C-01A	Normal		TCGA-EJ-5526-01A	Gleason_4	Pattern 4						TCGA-XK-AAIR-01A	Gleason_4_5	Pattern 4
TCGA-G7-6789-01A	KIRP		TCGA-EU-5905-01A	KIRC		TCGA-KT-A7W1-01A	LGG					TCGA-85-8049-01A	LUSC		TCGA-62-8402-01A	LUAD								TCGA-E2-A1L6-01A	LumA		TCGA-AC-A3TN-01A	LumA		TCGA-D8-A1XV-01A	LumA		TCGA-E2-A1B1-01A	LumA		TCGA-G9-6373-01A	Gleason_4	Pattern 4						TCGA-EJ-7328-01A	Gleason_4_5	Pattern 4
TCGA-GL-A9DC-01A	KIRP		TCGA-BP-5168-01A	KIRC		TCGA-DB-A64U-01A	LGG					TCGA-94-A4VJ-01A	LUSC		TCGA-97-7546-01A	LUAD								TCGA-OL-A5RX-01A	LumA		TCGA-AC-A8OP-01A	LumA		TCGA-GM-A2DN-01A	LumA		TCGA-E2-A14N-01A	Basal		TCGA-CH-5764-01A	Gleason_4	Pattern 4						TCGA-WW-A8ZI-01A	Gleason_4_5	Pattern 4
TCGA-4A-A93X-01A	KIRP		TCGA-B4-5832-01A	KIRC		TCGA-HT-7856-01A	LGG					TCGA-77-7140-01A	LUSC		TCGA-86-6562-01A	LUAD								TCGA-A7-A0CD-01A	LumA		TCGA-E2-A14N-01A	Basal		TCGA-AR-A5QP-01A	LumA		TCGA-E2-A14Y-01A	Basal		TCGA-CH-5762-01A	Gleason_4	Pattern 4						TCGA-KK-A7B4-01A	Gleason_4_5	Pattern 4
TCGA-DZ-6134-01A	KIRP		TCGA-B8-5163-01A	KIRC		TCGA-HT-7468-01A	LGG					TCGA-63-A5MG-01A	LUSC		TCGA-91-8499-01A	LUAD								TCGA-D8-A1XC-01A	LumA		TCGA-A2-A0YG-01A	LumB		TCGA-BH-A18N-01A	LumA		TCGA-E9-A24A-01A	LumA		TCGA-CH-5744-01A	Gleason_4	Pattern 4						TCGA-YL-A9WY-01A	Gleason_4_5	Pattern 5
TCGA-G7-A4TM-01A	KIRP		TCGA-DV-5575-01A	KIRC		TCGA-QH-A65Z-01A	LGG					TCGA-90-7766-01A	LUSC		TCGA-44-3917-01A	LUAD								TCGA-D8-A1XA-01A	LumA		TCGA-A8-A06O-01A	LumB		TCGA-OL-A5RU-01A	LumA		TCGA-C8-A1HG-01A	LumB		TCGA-HC-A6AN-01A	Gleason_4	Pattern 4						TCGA-G9-6338-01A	Gleason_4_5	Pattern 4
TCGA-HE-7130-01A	KIRP		TCGA-CW-5580-01A	KIRC		TCGA-DU-7299-01A	LGG					TCGA-22-4601-01A	LUSC		TCGA-55-A48X-01A	LUAD								TCGA-E9-A1RF-01A	LumA		TCGA-E9-A24A-01A	LumA		TCGA-AC-A6IV-01A	LumA		TCGA-BH-A0DV-01A	LumA		TCGA-YL-A9WH-01A	Gleason_4	Pattern 4						TCGA-YL-A8SC-01A	Gleason_4_5	Pattern 4
TCGA-B3-4104-01A	KIRP		TCGA-B0-5692-01A	KIRC		TCGA-HW-A5KJ-01A	LGG					TCGA-NK-A5D1-01A	LUSC		TCGA-49-4486-01A	LUAD								TCGA-A2-A1G0-01A	LumA		TCGA-E9-A1NE-01A	LumA		TCGA-BH-A42V-01A	LumA		TCGA-A2-A0CQ-01A	LumA		TCGA-KK-A8IH-01A	Gleason_4	Pattern 4						TCGA-YL-A8SP-01B	Gleason_4_5	Pattern 4
TCGA-DW-5560-01A	KIRP		TCGA-CJ-4640-01A	KIRC		TCGA-HW-A5KK-01A	LGG					TCGA-18-3409-01A	LUSC		TCGA-05-4249-01A	LUAD								TCGA-BH-A0BA-01A	LumA		TCGA-C8-A1HG-01A	LumB		TCGA-OL-A5RV-01A	LumA		TCGA-AO-A12D-01A	Her2		TCGA-HC-A6HX-01A	Gleason_4	Pattern 4						TCGA-XJ-A9DX-01A	Gleason_4_5	Pattern 5
TCGA-BQ-5889-01A	KIRP		TCGA-BP-4797-01A	KIRC		TCGA-HT-7606-01A	LGG					TCGA-63-A5MW-01A	LUSC		TCGA-49-AAR0-01A	LUAD								TCGA-B6-A0WS-01A	LumA		TCGA-BH-A0DT-01A	LumA		TCGA-E9-A1R2-01A	LumA		TCGA-C8-A3M7-01A	LumA		TCGA-EJ-8470-01A	Gleason_4	Pattern 4						TCGA-EJ-5501-01A	Gleason_4_5	Pattern 4
TCGA-UZ-A9PM-01A	KIRP		TCGA-CZ-5469-01A	KIRC		TCGA-HT-7611-01A	LGG					TCGA-18-3408-01A	LUSC		TCGA-MP-A4T8-01A	LUAD								TCGA-E9-A1R6-01A	LumA		TCGA-A2-A3XY-01A	Basal		TCGA-AQ-A1H2-01A	LumA		TCGA-A2-A0EU-01A	LumA		TCGA-KK-A8IC-01A	Gleason_4	Pattern 4						TCGA-ZG-A9MC-01A	Gleason_4_5	Pattern 5
TCGA-UZ-A9PV-01A	KIRP		TCGA-BP-4999-01A	KIRC		TCGA-DH-5140-01A	LGG					TCGA-60-2719-01A	LUSC		TCGA-49-AARR-01A	LUAD								TCGA-EW-A1J5-01A	LumA		TCGA-AO-A12D-01A	Her2		TCGA-E2-A1IH-01A	LumA		TCGA-AC-A8OS-01A	LumA		TCGA-KK-A59V-01A	Gleason_4	Pattern 4						TCGA-HC-7745-01A	Gleason_4_5	Pattern 4
TCGA-WN-AB4C-01A	KIRP		TCGA-EU-5904-01A	KIRC		TCGA-S9-A6WG-01A	LGG					TCGA-21-1080-01A	LUSC		TCGA-50-6591-01A	LUAD								TCGA-E2-A1IL-01A	LumA		TCGA-B6-A0RP-01A	LumA		TCGA-OL-A5D8-01A	LumA		TCGA-D8-A1JI-01A	LumB		TCGA-KK-A8IK-01A	Gleason_4	Pattern 4						TCGA-Y6-A9XI-01A	Gleason_4_5	Pattern 4
TCGA-2Z-A9J5-01A	KIRP		TCGA-B2-3924-01B	KIRC		TCGA-FG-5962-01B	LGG					TCGA-90-7769-01A	LUSC		TCGA-44-8119-01A	LUAD								TCGA-B6-A408-01A	LumA		TCGA-A2-A0SX-01A	Basal		TCGA-EW-A1PE-01A	LumA		TCGA-B6-A0IK-01A	Her2		TCGA-HC-7749-01A	Gleason_4	Pattern 4						TCGA-XK-AAJR-01A	Gleason_4_5	Pattern 4
TCGA-J7-A8I2-01A	KIRP		TCGA-B0-5812-01A	KIRC		TCGA-HW-8319-01A	LGG					TCGA-56-8629-01A	LUSC		TCGA-69-8453-01A	LUAD								TCGA-AC-A8OS-01A	LumA		TCGA-GM-A5PV-01A	LumA		TCGA-A2-A0CV-01A	LumA		TCGA-E2-A1IL-01A	LumA		TCGA-VN-A88N-01A	Gleason_4	Pattern 4						TCGA-V1-A9ZR-01A	Gleason_4_5	Pattern 4
TCGA-BQ-7053-01A	KIRP		TCGA-A3-3385-01A	KIRC		TCGA-HT-7681-01A	LGG					TCGA-33-AASI-01A	LUSC		TCGA-97-8175-01A	LUAD								TCGA-AC-A2QI-01A	LumA		TCGA-BH-A0H9-01A	LumA		TCGA-D8-A1XD-01A	LumA		TCGA-E2-A56Z-01A	LumB		TCGA-KK-A6E0-01A	Gleason_4	Pattern 4						TCGA-EJ-5526-01A	Gleason_4_5	Pattern 4
TCGA-BQ-5887-01A	KIRP		TCGA-BP-4787-01A	KIRC		TCGA-RY-A847-01A	LGG					TCGA-39-5036-01A	LUSC		TCGA-44-6146-01A	LUAD								TCGA-AC-A3TM-01A	LumA		TCGA-LL-A9Q3-01A	LumA		TCGA-A2-A259-01A	LumA		TCGA-A8-A09I-01A	LumB		TCGA-V1-A9ZK-01A	Gleason_4	Pattern 4						TCGA-G9-6373-01A	Gleason_4_5	Pattern 4
TCGA-2Z-A9JT-01A	KIRP		TCGA-BP-4325-01A	KIRC		TCGA-DB-5281-01A	LGG					TCGA-39-5024-01A	LUSC		TCGA-78-7539-01A	LUAD								TCGA-E2-A2P6-01A	LumA		TCGA-A7-A6VX-01A	LumB		TCGA-B6-A0RI-01A	LumA		TCGA-D8-A1JK-01A	Basal		TCGA-HC-8262-01A	Gleason_4	Pattern 4						TCGA-CH-5764-01A	Gleason_4_5	Pattern 4
TCGA-A4-8310-01A	KIRP		TCGA-CJ-4878-01A	KIRC		TCGA-DU-6397-01A	LGG					TCGA-63-A5MM-01A	LUSC		TCGA-L9-A50W-01A	LUAD								TCGA-BH-A0DH-01A	LumA		TCGA-E2-A56Z-01A	LumB		TCGA-AO-A0J9-01A	LumA		TCGA-OL-A5RZ-01A	Her2		TCGA-HC-8266-01A	Gleason_4	Pattern 4						TCGA-CH-5762-01A	Gleason_4_5	Pattern 4
			TCGA-BP-4970-01A	KIRC		TCGA-HT-7688-01A	LGG					TCGA-43-7657-01A	LUSC		TCGA-86-8672-01A	LUAD								TCGA-A8-A083-01A	LumA		TCGA-A8-A09I-01A	LumB		TCGA-A7-A4SC-01A	LumA		TCGA-A2-A04R-01A	LumB		TCGA-KK-A6E1-01A	Gleason_4	Pattern 4						TCGA-CH-5744-01A	Gleason_4_5	Pattern 4
			TCGA-B0-4819-01A	KIRC		TCGA-HT-7694-01A	LGG					TCGA-21-5787-01A	LUSC		TCGA-86-7955-01A	LUAD								TCGA-A8-A07P-01A	LumA		TCGA-A2-A0SY-01A	LumA		TCGA-AR-A1AM-01A	LumA		TCGA-E9-A1N8-01A	Basal		TCGA-VP-A87D-01A	Gleason_4	Pattern 4						TCGA-ZG-A9L6-01A	Gleason_4_5	Pattern 5
			TCGA-G6-A5PC-01A	KIRC		TCGA-CS-5390-01A	LGG					TCGA-77-8007-01A	LUSC		TCGA-50-5051-01A	LUAD								TCGA-AC-A5XS-01A	LumA		TCGA-E2-A15J-01A	LumA		TCGA-E2-A15C-01A	LumA		TCGA-A2-A0EW-01A	LumA		TCGA-XK-AAK1-01A	Gleason_4	Pattern 4						TCGA-HC-A6AN-01A	Gleason_4_5	Pattern 4
			TCGA-BP-4992-01A	KIRC		TCGA-DU-7014-01A	LGG					TCGA-85-A4QR-01A	LUSC		TCGA-75-5125-01A	LUAD								TCGA-Z7-A8R5-01A	LumA		TCGA-AO-A0J2-01A	Her2		TCGA-EW-A424-01A	LumA		TCGA-PL-A8LY-01A	Normal		TCGA-YL-A8HL-01A	Gleason_4	Pattern 4						TCGA-YL-A9WH-01A	Gleason_4_5	Pattern 4
			TCGA-BP-5198-01A	KIRC		TCGA-S9-A6TW-01A	LGG					TCGA-60-2712-01A	LUSC		TCGA-05-4402-01A	LUAD								TCGA-GM-A2DI-01A	LumA		TCGA-AR-A1AI-01A	Basal		TCGA-A2-A0SU-01A	LumA		TCGA-GM-A4E0-01A	LumA		TCGA-EJ-5494-01A	Gleason_4	Pattern 4						TCGA-KK-A8IH-01A	Gleason_4_5	Pattern 4
			TCGA-BP-4349-01A	KIRC		TCGA-HT-8107-01A	LGG					TCGA-66-2768-01A	LUSC		TCGA-S2-AA1A-01A	LUAD								TCGA-E2-A1IU-01A	LumA		TCGA-GM-A4E0-01A	LumA		TCGA-A2-A0CK-01A	LumA		TCGA-AO-A12E-01A	LumA		TCGA-J9-A8CP-01A	Gleason_4	Pattern 4						TCGA-CH-5751-01A	Gleason_4_5	Pattern 5
			TCGA-EU-5906-01A	KIRC		TCGA-DU-6405-01A	LGG					TCGA-33-4538-01A	LUSC		TCGA-62-8395-01A	LUAD								TCGA-AC-A8OR-01A	LumA		TCGA-BH-A202-01A	LumB		TCGA-GM-A3XG-01A	LumA		TCGA-AO-A12G-01A	LumA		TCGA-J4-AATZ-01A	Gleason_4	Pattern 4						TCGA-HC-A6HX-01A	Gleason_4_5	Pattern 4
			TCGA-BP-4959-01A	KIRC		TCGA-DU-7008-01A	LGG					TCGA-60-2708-01A	LUSC		TCGA-55-7726-01A	LUAD								TCGA-D8-A1XB-01A	LumA		TCGA-AO-A12G-01A	LumA		TCGA-AN-A0XT-01A	LumA		TCGA-LL-A441-01A	Normal		TCGA-YL-A9WK-01A	Gleason_4	Pattern 4						TCGA-EJ-8470-01A	Gleason_4_5	Pattern 4
			TCGA-B0-5703-01A	KIRC		TCGA-FG-5965-01B	LGG					TCGA-NK-A5CX-01A	LUSC		TCGA-75-6206-01A	LUAD								TCGA-BH-A0HL-01A	LumA		TCGA-A8-A06X-01A	LumB		TCGA-B6-A0IE-01A	LumA		TCGA-E2-A1LI-01A	Basal		TCGA-KC-A4BV-01A	Gleason_4	Pattern 4						TCGA-KK-A8IC-01A	Gleason_4_5	Pattern 4
			TCGA-B0-5095-01A	KIRC		TCGA-P5-A736-01A	LGG					TCGA-85-8352-01A	LUSC		TCGA-97-8177-01A	LUAD								TCGA-BH-A0EI-01A	LumA		TCGA-LL-A7SZ-01A	LumA		TCGA-B6-A1KI-01A	LumA		TCGA-AC-A8OR-01A	LumA		TCGA-KK-A6E8-01A	Gleason_4	Pattern 4						TCGA-EJ-5495-01A	Gleason_4_5	Pattern 5
			TCGA-CZ-4861-01A	KIRC		TCGA-HT-A74J-01A	LGG					TCGA-66-2795-01A	LUSC		TCGA-50-8457-01A	LUAD								TCGA-4H-AAAK-01A	LumA		TCGA-E9-A226-01A	LumB		TCGA-A2-A4S0-01A	LumA		TCGA-HN-A2OB-01A	LumA		TCGA-V1-A9ZI-01A	Gleason_4	Pattern 4						TCGA-ZG-A9ND-01A	Gleason_4_5	Pattern 5
			TCGA-BP-4964-01A	KIRC		TCGA-TM-A7CF-01A	LGG					TCGA-70-6723-01A	LUSC		TCGA-NJ-A55O-01A	LUAD								TCGA-GM-A5PX-01A	LumA		TCGA-AN-A0AL-01A	Basal		TCGA-A2-A1FV-01A	LumA		TCGA-B6-A1KF-01A	Basal		TCGA-KK-A7AU-01A	Gleason_4	Pattern 4						TCGA-KK-A59V-01A	Gleason_4_5	Pattern 4
			TCGA-CJ-4891-01A	KIRC		TCGA-HW-A5KM-01A	LGG					TCGA-66-2781-01A	LUSC		TCGA-91-6836-01A	LUAD								TCGA-E2-A1B5-01A	LumA		TCGA-E2-A10F-01A	LumA		TCGA-A2-A0CP-01A	LumA		TCGA-AR-A2LN-01A	LumA		TCGA-YL-A8SL-01B	Gleason_4	Pattern 4						TCGA-KK-A8IK-01A	Gleason_4_5	Pattern 4
			TCGA-B0-4690-01A	KIRC		TCGA-HT-8558-01A	LGG					TCGA-85-6560-01A	LUSC		TCGA-78-8648-01A	LUAD								TCGA-D8-A1XM-01A	LumA		TCGA-E2-A1LL-01A	Basal		TCGA-AR-A1AP-01A	LumA		TCGA-EW-A1J5-01A	LumA		TCGA-FC-A6HD-01A	Gleason_4	Pattern 4						TCGA-HC-7749-01A	Gleason_4_5	Pattern 4
			TCGA-A3-3322-01A	KIRC		TCGA-HT-A61B-01A	LGG					TCGA-22-5483-01A	LUSC		TCGA-97-A4M3-01A	LUAD								TCGA-EW-A1PE-01A	LumA		TCGA-C8-A8HP-01A	Her2		TCGA-A2-A0T6-01A	LumA		TCGA-E2-A1LL-01A	Basal		TCGA-FC-A5OB-01A	Gleason_4	Pattern 4						TCGA-VN-A88N-01A	Gleason_4_5	Pattern 4
			TCGA-B8-5550-01A	KIRC		TCGA-DU-6401-01A	LGG					TCGA-77-8133-01A	LUSC		TCGA-97-7553-01A	LUAD								TCGA-A7-A425-01A	LumA		TCGA-B6-A0I8-01A	LumA		TCGA-E2-A1BC-01A	LumA		TCGA-AN-A04D-01A	Basal		TCGA-HC-7819-01A	Gleason_4	Pattern 4						TCGA-KK-A6E0-01A	Gleason_4_5	Pattern 4
			TCGA-A3-A8OW-01A	KIRC		TCGA-FG-A713-01A	LGG					TCGA-85-8350-01A	LUSC		TCGA-86-6851-01A	LUAD								TCGA-EW-A424-01A	LumA		TCGA-B6-A0WV-01A	LumB		TCGA-A2-A0CS-01A	LumA		TCGA-LL-A5YN-01A	LumA		TCGA-CH-5788-01A	Gleason_4	Pattern 4						TCGA-V1-A9ZK-01A	Gleason_4_5	Pattern 4
			TCGA-B0-4817-01A	KIRC		TCGA-QH-A870-01A	LGG					TCGA-22-5492-01A	LUSC		TCGA-05-4432-01A	LUAD								TCGA-BH-A0W4-01A	LumA		TCGA-A2-A04P-01A	Basal		TCGA-B6-A0I8-01A	LumA		TCGA-AC-A3BB-01A	LumA		TCGA-XK-AAJU-01A	Gleason_4	Pattern 4						TCGA-HC-8262-01A	Gleason_4_5	Pattern 4
			TCGA-CZ-5452-01A	KIRC		TCGA-IK-8125-01A	LGG					TCGA-21-5783-01A	LUSC		TCGA-78-7537-01A	LUAD								TCGA-E2-A1B1-01A	LumA		TCGA-A2-A0CY-01A	LumB		TCGA-AC-A2FF-01A	LumA		TCGA-AR-A24S-01A	LumB		TCGA-KK-A7AY-01A	Gleason_4	Pattern 4						TCGA-HC-A9TE-01A	Gleason_4_5	Pattern 5
			TCGA-B0-5100-01A	KIRC		TCGA-HW-7486-01A	LGG					TCGA-LA-A446-01A	LUSC		TCGA-44-7661-01A	LUAD								TCGA-AO-A0JI-01A	LumA		TCGA-A8-A08F-01A	LumB		TCGA-A7-A0CH-01A	LumA		TCGA-A2-A0CY-01A	LumB		TCGA-EJ-A7NN-01A	Gleason_4	Pattern 4						TCGA-HC-8266-01A	Gleason_4_5	Pattern 4
			TCGA-B0-4945-01A	KIRC		TCGA-DU-7015-01A	LGG					TCGA-37-4129-01A	LUSC		TCGA-49-AAR9-01A	LUAD								TCGA-A2-A0CS-01A	LumA		TCGA-A2-A04Q-01A	Basal		TCGA-D8-A1JH-01A	LumA		TCGA-A8-A08F-01A	LumB		TCGA-EJ-5502-01A	Gleason_4	Pattern 4						TCGA-KK-A6E1-01A	Gleason_4_5	Pattern 4
			TCGA-CJ-5684-01A	KIRC		TCGA-S9-A7IZ-01A	LGG					TCGA-O2-A52S-01A	LUSC		TCGA-49-AARO-01A	LUAD								TCGA-E2-A1L8-01A	LumA		TCGA-A2-A0ES-01A	LumA		TCGA-E2-A156-01A	LumA		TCGA-A2-A04Q-01A	Basal		TCGA-KK-A7AZ-01A	Gleason_4	Pattern 4						TCGA-VP-A87D-01A	Gleason_4_5	Pattern 4
			TCGA-AK-3426-01A	KIRC		TCGA-R8-A73M-01A	LGG					TCGA-NC-A5HD-01A	LUSC		TCGA-55-A492-01A	LUAD								TCGA-OL-A5RV-01A	LumA		TCGA-BH-A1EW-01A	LumA		TCGA-BH-A0DO-01B	LumA		TCGA-E2-A14P-01A	Her2		TCGA-HC-7213-01A	Gleason_4	Pattern 4						TCGA-XK-AAK1-01A	Gleason_4_5	Pattern 4
			TCGA-CJ-5682-01A	KIRC		TCGA-QH-A6CW-01A	LGG					TCGA-37-4133-01A	LUSC		TCGA-55-8299-01A	LUAD								TCGA-E2-A15M-01A	LumA		TCGA-AO-A124-01A	Basal		TCGA-E9-A1R0-01A	LumA		TCGA-BH-A0W4-01A	LumA		TCGA-EJ-8468-01A	Gleason_4	Pattern 4						TCGA-YL-A8HL-01A	Gleason_4_5	Pattern 4
			TCGA-A3-A6NL-01A	KIRC		TCGA-WY-A85C-01A	LGG					TCGA-43-6143-01A	LUSC		TCGA-50-5932-01A	LUAD								TCGA-AR-A5QM-01A	LumA		TCGA-E9-A5UO-01A	LumB		TCGA-E2-A106-01A	LumA		TCGA-A7-A6VV-01A	Basal		TCGA-KK-A8IA-01A	Gleason_4	Pattern 4						TCGA-EJ-5494-01A	Gleason_4_5	Pattern 4
			TCGA-B2-5633-01B	KIRC		TCGA-DU-A76K-01A	LGG					TCGA-98-8023-01A	LUSC		TCGA-78-7220-01A	LUAD								TCGA-LL-A442-01A	LumA		TCGA-A2-A1FX-01A	LumB		TCGA-D8-A140-01A	LumA		TCGA-D8-A1J9-01A	LumB		TCGA-G9-A9S7-01A	Gleason_4	Pattern 4						TCGA-J9-A8CP-01A	Gleason_4_5	Pattern 4
			TCGA-CZ-5987-01A	KIRC		TCGA-S9-A6WN-01A	LGG					TCGA-33-AASB-01A	LUSC		TCGA-86-8279-01A	LUAD								TCGA-BH-A0AY-01A	LumA		TCGA-AR-A24N-01A	LumB		TCGA-A2-A0EO-01A	LumA		TCGA-E2-A14Z-01A	LumA		TCGA-G9-A9S0-01A	Gleason_4	Pattern 4						TCGA-J4-AATZ-01A	Gleason_4_5	Pattern 4
			TCGA-A3-3382-01A	KIRC		TCGA-S9-A6U0-01A	LGG					TCGA-98-A538-01A	LUSC		TCGA-62-A471-01A	LUAD								TCGA-D8-A1JH-01A	LumA		TCGA-AR-A0U0-01A	Basal		TCGA-AR-A252-01A	LumA		TCGA-AN-A0FS-01A	LumA		TCGA-HC-8216-01A	Gleason_4	Pattern 4						TCGA-YL-A9WK-01A	Gleason_4_5	Pattern 4
			TCGA-CW-5583-01A	KIRC		TCGA-DH-A669-01A	LGG					TCGA-43-A475-01A	LUSC		TCGA-55-6978-01A	LUAD								TCGA-AR-A2LJ-01A	LumA		TCGA-OL-A5S0-01A	Basal		TCGA-EW-A1J3-01A	LumA		TCGA-A7-A26H-01A	LumA		TCGA-M7-A724-01A	Gleason_4	Pattern 4						TCGA-KC-A4BV-01A	Gleason_4_5	Pattern 4
			TCGA-B0-4852-01A	KIRC		TCGA-HT-7474-01A	LGG					TCGA-46-6026-01A	LUSC		TCGA-49-4506-01A	LUAD								TCGA-B6-A0IP-01A	LumA		TCGA-B6-A0IQ-01A	Basal		TCGA-A2-A0EM-01A	LumA		TCGA-AR-A1AQ-01A	Basal		TCGA-KK-A8II-01A	Gleason_4	Pattern 4						TCGA-KK-A6E8-01A	Gleason_4_5	Pattern 4
			TCGA-BP-4995-01A	KIRC		TCGA-FG-6691-01A	LGG					TCGA-18-3407-01A	LUSC		TCGA-53-7813-01A	LUAD								TCGA-C8-A12Y-01A	LumA		TCGA-BH-A0DX-01A	LumA		TCGA-A7-A0CG-01A	LumA		TCGA-AO-A0JM-01A	LumB		TCGA-EJ-5505-01A	Gleason_4	Pattern 4						TCGA-V1-A9ZI-01A	Gleason_4_5	Pattern 4
			TCGA-B0-5700-01A	KIRC		TCGA-FG-8188-01A	LGG					TCGA-56-7223-01A	LUSC		TCGA-55-7576-01A	LUAD								TCGA-LL-A5YN-01A	LumA		TCGA-A2-A0YE-01A	Basal		TCGA-A2-A3KD-01A	LumA		TCGA-E9-A1R3-01A	LumA		TCGA-J4-A67R-01A	Gleason_4	Pattern 4						TCGA-KK-A7AU-01A	Gleason_4_5	Pattern 4
			TCGA-AK-3456-01A	KIRC		TCGA-FG-8185-01A	LGG					TCGA-66-2800-01A	LUSC		TCGA-05-5428-01A	LUAD								TCGA-A1-A0SG-01A	LumA		TCGA-C8-A27B-01A	Basal		TCGA-OL-A5RX-01A	LumA		TCGA-AR-A24N-01A	LumB		TCGA-VN-A943-01A	Gleason_4	Pattern 4						TCGA-XJ-A9DI-01A	Gleason_4_5	Pattern 5
			TCGA-CJ-4641-01A	KIRC		TCGA-TQ-A7RR-01A	LGG					TCGA-56-A5DR-01A	LUSC		TCGA-97-A4M7-01A	LUAD								TCGA-AO-A125-01A	LumA		TCGA-A8-A07G-01A	LumA		TCGA-A7-A0D9-01A	LumA		TCGA-3C-AALK-01A	LumA		TCGA-2A-A8VX-01A	Gleason_4	Pattern 4						TCGA-YL-A8SL-01B	Gleason_4_5	Pattern 4
			TCGA-B8-4146-01B	KIRC		TCGA-TQ-A7RO-01A	LGG					TCGA-63-A5MB-01A	LUSC		TCGA-55-7227-01A	LUAD								TCGA-E2-A14Q-01A	LumA		TCGA-D8-A27E-01A	LumA		TCGA-BH-A1EX-01A	LumA		TCGA-A7-A26J-01B	LumA		TCGA-G9-6369-01A	Gleason_4	Pattern 4						TCGA-FC-A6HD-01A	Gleason_4_5	Pattern 4
			TCGA-B0-4694-01A	KIRC		TCGA-TQ-A7RJ-01A	LGG					TCGA-34-8456-01A	LUSC		TCGA-MP-A4T4-01A	LUAD								TCGA-OL-A66O-01A	LumA		TCGA-C8-A135-01A	Her2		TCGA-A2-A25D-01A	LumA		TCGA-BH-A18U-01A	LumB		TCGA-YL-A8SA-01A	Gleason_4	Pattern 4						TCGA-FC-A5OB-01A	Gleason_4_5	Pattern 4
			TCGA-B0-4836-01A	KIRC		TCGA-S9-A6WO-01A	LGG					TCGA-43-A56U-01A	LUSC		TCGA-75-7031-01A	LUAD								TCGA-A7-A26E-01B	LumA		TCGA-LL-A8F5-01A	Basal		TCGA-BH-A0C1-01B	LumA		TCGA-A1-A0SH-01A	LumA		TCGA-CH-5767-01A	Gleason_4	Pattern 4						TCGA-HC-7819-01A	Gleason_4_5	Pattern 4
			TCGA-CJ-4635-01A	KIRC		TCGA-E1-A7YQ-01A	LGG					TCGA-85-7844-01A	LUSC		TCGA-55-8513-01A	LUAD								TCGA-A2-A4S2-01A	LumA		TCGA-A8-A06P-01A	LumA		TCGA-LD-A7W6-01A	LumA		TCGA-E9-A6HE-01A	LumA		TCGA-KK-A8I9-01A	Gleason_4	Pattern 4						TCGA-CH-5788-01A	Gleason_4_5	Pattern 4
			TCGA-BP-4975-01A	KIRC		TCGA-P5-A5EZ-01A	LGG					TCGA-63-A5MI-01A	LUSC		TCGA-78-7166-01A	LUAD								TCGA-E2-A154-01A	LumA		TCGA-A2-A3XZ-01A	Her2		TCGA-BH-A0EI-01A	LumA		TCGA-B6-A0X5-01A	LumB		TCGA-EJ-A46E-01A	Gleason_4	Pattern 4						TCGA-XK-AAJU-01A	Gleason_4_5	Pattern 4
			TCGA-A3-3376-01A	KIRC		TCGA-DU-A7TD-01A	LGG					TCGA-22-1005-01A	LUSC		TCGA-55-7903-01A	LUAD								TCGA-BH-A18J-01A	LumA		TCGA-A8-A0A6-01A	LumA		TCGA-E2-A15R-01A	LumA		TCGA-D8-A73U-01A	LumA		TCGA-EJ-7115-01A	Gleason_4	Pattern 4						TCGA-KK-A7AY-01A	Gleason_4_5	Pattern 4
			TCGA-BP-4758-01A	KIRC		TCGA-R8-A6MO-01A	LGG					TCGA-43-5670-01A	LUSC		TCGA-97-7941-01A	LUAD								TCGA-D8-A3Z5-01A	LumA		TCGA-BH-A0H0-01A	LumB		TCGA-EW-A423-01A	LumA		TCGA-BH-A1ET-01A	LumA		TCGA-ZG-A8QZ-01A	Gleason_4	Pattern 4						TCGA-EJ-A8FU-01A	Gleason_4_5	Pattern 5
			TCGA-B0-5121-01A	KIRC		TCGA-P5-A5F0-01A	LGG					TCGA-60-2726-01A	LUSC		TCGA-93-8067-01A	LUAD								TCGA-A2-A04N-01A	LumA		TCGA-LL-A5YP-01A	Basal		TCGA-OL-A5DA-01A	LumA		TCGA-D8-A1XR-01A	LumB		TCGA-EJ-7783-01A	Gleason_4	Pattern 4						TCGA-EJ-A7NN-01A	Gleason_4_5	Pattern 4
			TCGA-BP-5180-01A	KIRC		TCGA-HW-7489-01A	LGG					TCGA-43-8115-01A	LUSC		TCGA-95-7948-01A	LUAD								TCGA-AC-A5XU-01A	LumA		TCGA-AO-A03O-01A	LumB		TCGA-BH-A1FE-01A	LumA		TCGA-EW-A1P0-01A	LumB		TCGA-KK-A7B3-01A	Gleason_4	Pattern 4						TCGA-EJ-5502-01A	Gleason_4_5	Pattern 4
			TCGA-A3-3331-01A	KIRC		TCGA-TQ-A7RP-01A	LGG					TCGA-6A-AB49-01A	LUSC		TCGA-55-1594-01A	LUAD								TCGA-AN-A0FD-01A	LumA		TCGA-AR-A1AH-01A	Basal		TCGA-AC-A2FM-01A	LumA		TCGA-C8-A27B-01A	Basal		TCGA-TP-A8TV-01A	Gleason_4	Pattern 4						TCGA-KK-A7AZ-01A	Gleason_4_5	Pattern 4
			TCGA-CZ-5455-01A	KIRC		TCGA-HT-7477-01B	LGG					TCGA-21-1081-01A	LUSC		TCGA-05-4410-01A	LUAD								TCGA-BH-A201-01A	LumA		TCGA-BH-A0E2-01A	LumA		TCGA-D8-A73W-01A	LumA		TCGA-A8-A07G-01A	LumA		TCGA-VN-A88K-01A	Gleason_4	Pattern 4						TCGA-HC-7213-01A	Gleason_4_5	Pattern 4
			TCGA-A3-3383-01A	KIRC		TCGA-EZ-7264-01A	LGG					TCGA-85-8288-01A	LUSC		TCGA-75-7027-01A	LUAD								TCGA-C8-A12X-01A	LumA		TCGA-AC-A2FO-01A	LumA		TCGA-GM-A2DK-01A	LumA		TCGA-AR-A2LQ-01A	Normal		TCGA-J4-A6G3-01A	Gleason_4	Pattern 4						TCGA-EJ-8468-01A	Gleason_4_5	Pattern 4
			TCGA-CJ-4875-01A	KIRC		TCGA-TM-A84J-01A	LGG					TCGA-63-A5MY-01A	LUSC		TCGA-64-1679-01A	LUAD								TCGA-B6-A1KI-01A	LumA		TCGA-E2-A15A-01A	LumB		TCGA-B6-A0WT-01A	LumA		TCGA-AR-A24R-01A	LumB		TCGA-EJ-A6RC-01A	Gleason_4	Pattern 4						TCGA-KK-A8IA-01A	Gleason_4_5	Pattern 4
			TCGA-B0-4811-01A	KIRC		TCGA-HT-A614-01A	LGG					TCGA-85-A50M-01A	LUSC		TCGA-55-A4DF-01A	LUAD								TCGA-E9-A1RD-01A	LumA		TCGA-A7-A6VW-01A	Basal		TCGA-E2-A14T-01A	LumA		TCGA-A2-A3XZ-01A	Her2		TCGA-VP-A878-01A	Gleason_4	Pattern 4						TCGA-G9-A9S7-01A	Gleason_4_5	Pattern 4
			TCGA-B0-4824-01A	KIRC		TCGA-HT-7609-01A	LGG					TCGA-22-5480-01A	LUSC		TCGA-64-5815-01A	LUAD								TCGA-BH-A0C1-01B	LumA		TCGA-AN-A0XO-01A	LumA		TCGA-AO-A12H-01A	LumA		TCGA-AQ-A1H3-01A	LumA		TCGA-XK-AAJ3-01A	Gleason_4	Pattern 4						TCGA-G9-A9S0-01A	Gleason_4_5	Pattern 4
			TCGA-CJ-4871-01A	KIRC		TCGA-CS-6668-01A	LGG					TCGA-52-7812-01A	LUSC		TCGA-49-4512-01A	LUAD								TCGA-WT-AB44-01A	LumA		TCGA-E2-A1IF-01A	LumA		TCGA-BH-A0HL-01A	LumA		TCGA-AC-A2QH-01B	Basal		TCGA-EJ-7315-01A	Gleason_4	Pattern 4						TCGA-HC-8216-01A	Gleason_4_5	Pattern 4
			TCGA-B0-5690-01A	KIRC		TCGA-S9-A7QY-01A	LGG					TCGA-39-5028-01A	LUSC		TCGA-86-7954-01A	LUAD								TCGA-A2-A0CV-01A	LumA		TCGA-A2-A0ET-01A	LumA		TCGA-BH-A0DG-01A	LumA		TCGA-AR-A1AH-01A	Basal		TCGA-2A-A8W1-01A	Gleason_4	Pattern 4						TCGA-M7-A724-01A	Gleason_4_5	Pattern 4
			TCGA-B8-5549-01A	KIRC		TCGA-DU-A6S2-01A	LGG					TCGA-98-8021-01A	LUSC		TCGA-86-7701-01A	LUAD								TCGA-OL-A5RU-01A	LumA		TCGA-C8-A12Q-01A	Her2		TCGA-AN-A0FT-01A	LumA		TCGA-AC-A2FO-01A	LumA		TCGA-EJ-8474-01A	Gleason_4	Pattern 4						TCGA-KK-A8II-01A	Gleason_4_5	Pattern 4
			TCGA-CZ-5989-01A	KIRC		TCGA-IK-7675-01A	LGG					TCGA-60-2704-01A	LUSC		TCGA-64-5781-01A	LUAD								TCGA-D8-A1JS-01A	LumA		TCGA-D8-A147-01A	Basal		TCGA-BH-A6R8-01A	LumA		TCGA-A8-A0A9-01A	LumA		TCGA-G9-6332-01A	Gleason_4	Pattern 4						TCGA-EJ-5505-01A	Gleason_4_5	Pattern 4
			TCGA-B0-5081-01A	KIRC		TCGA-DU-6407-01A	LGG					TCGA-22-5474-01A	LUSC		TCGA-MN-A4N1-01A	LUAD								TCGA-A8-A08T-01A	LumA		TCGA-E9-A1N3-01A	LumA		TCGA-A2-A04V-01A	LumA		TCGA-A7-A6VW-01A	Basal		TCGA-J9-A52C-01A	Gleason_4	Pattern 4						TCGA-J4-A67R-01A	Gleason_4_5	Pattern 4
			TCGA-CZ-4866-01A	KIRC		TCGA-S9-A6UA-01A	LGG					TCGA-85-A4CN-01A	LUSC		TCGA-99-AA5R-01A	LUAD								TCGA-BH-A0HN-01A	LumA		TCGA-EW-A2FW-01A	LumB		TCGA-AR-A1AX-01A	LumA		TCGA-EW-A1PA-01A	LumA		TCGA-HC-7821-01A	Gleason_4	Pattern 4						TCGA-VN-A943-01A	Gleason_4_5	Pattern 4
			TCGA-CJ-4637-01A	KIRC		TCGA-HT-7687-01A	LGG					TCGA-58-A46J-01A	LUSC		TCGA-55-8205-01A	LUAD								TCGA-A8-A0AB-01A	LumA		TCGA-GM-A2D9-01A	LumA		TCGA-AO-A0J5-01A	LumA		TCGA-E2-A1IF-01A	LumA		TCGA-YL-A8S9-01A	Gleason_4	Pattern 4						TCGA-2A-A8VX-01A	Gleason_4_5	Pattern 4
			TCGA-CJ-4885-01A	KIRC		TCGA-HT-7469-01A	LGG					TCGA-77-8146-01A	LUSC		TCGA-64-5778-01A	LUAD								TCGA-A2-A0D3-01A	LumA		TCGA-AR-A24T-01A	LumA		TCGA-AR-A24W-01A	LumA		TCGA-E2-A1LA-01A	LumA		TCGA-ZG-A9L1-01A	Gleason_4	Pattern 4						TCGA-G9-6369-01A	Gleason_4_5	Pattern 4
			TCGA-B8-5546-01A	KIRC		TCGA-HT-A5RC-01A	LGG					TCGA-MF-A522-01A	LUSC		TCGA-49-6742-01A	LUAD								TCGA-LL-A440-01A	LumA		TCGA-A2-A0EN-01A	LumA		TCGA-AO-A12B-01A	LumA		TCGA-A2-A0ET-01A	LumA		TCGA-KC-A7F5-01A	Gleason_4	Pattern 4						TCGA-YL-A8SA-01A	Gleason_4_5	Pattern 4
			TCGA-B8-5545-01A	KIRC		TCGA-HW-A5KL-01A	LGG					TCGA-94-8491-01A	LUSC		TCGA-35-3615-01A	LUAD								TCGA-D8-A1XV-01A	LumA		TCGA-A8-A07I-01A	Her2		TCGA-BH-A0DX-01A	LumA		TCGA-D8-A147-01A	Basal		TCGA-X4-A8KQ-01A	Gleason_4	Pattern 4						TCGA-KK-A8ID-01A	Gleason_4_5	Pattern 5
			TCGA-CJ-5676-01A	KIRC		TCGA-CS-4944-01A	LGG								TCGA-95-7567-01A	LUAD								TCGA-BH-A0HA-01A	LumA		TCGA-BH-A0BT-01A	LumA		TCGA-A7-A4SA-01A	LumA		TCGA-EW-A2FW-01A	LumB		TCGA-G9-6494-01A	Gleason_4	Pattern 4						TCGA-XK-AAIV-01A	Gleason_4_5	Pattern 5
			TCGA-B0-5709-01A	KIRC		TCGA-E1-A7Z2-01A	LGG								TCGA-50-5946-01A	LUAD								TCGA-C8-A12O-01A	LumA		TCGA-A2-A3KC-01A	LumA		TCGA-E9-A1RC-01A	LumA		TCGA-D8-A27P-01A	LumA		TCGA-EJ-5527-01A	Gleason_4	Pattern 4						TCGA-J9-A52B-01A	Gleason_4_5	Pattern 5
			TCGA-B0-5109-01A	KIRC		TCGA-S9-A7R7-01A	LGG								TCGA-55-8508-01A	LUAD								TCGA-LL-A6FP-01A	LumA		TCGA-BH-A0AU-01A	LumB		TCGA-BH-A18I-01A	LumA		TCGA-B6-A40B-01A	LumA		TCGA-YL-A8HM-01A	Gleason_4	Pattern 4						TCGA-CH-5767-01A	Gleason_4_5	Pattern 4
			TCGA-B4-5843-01A	KIRC		TCGA-HT-8111-01A	LGG								TCGA-05-4427-01A	LUAD								TCGA-E2-A15F-01A	LumA		TCGA-GM-A3NY-01A	LumA		TCGA-OL-A66H-01A	LumA		TCGA-B6-A0IP-01A	LumA		TCGA-HC-7081-01A	Gleason_4	Pattern 4						TCGA-KK-A8I9-01A	Gleason_4_5	Pattern 4
			TCGA-B2-4098-01A	KIRC		TCGA-CS-4943-01A	LGG								TCGA-78-7143-01A	LUAD								TCGA-AR-A255-01A	LumA					TCGA-A8-A06U-01A	LumA		TCGA-E2-A10E-01A	LumA										TCGA-EJ-A46E-01A	Gleason_4_5	Pattern 4
			TCGA-CJ-4893-01A	KIRC		TCGA-HT-8114-01A	LGG								TCGA-69-8254-01A	LUAD								TCGA-E2-A1LA-01A	LumA					TCGA-AR-A0TW-01A	LumA		TCGA-BH-A0BT-01A	LumA										TCGA-ZG-A9L4-01A	Gleason_4_5	Pattern 5
			TCGA-BP-4985-01A	KIRC		TCGA-S9-A7R3-01A	LGG								TCGA-55-6979-01A	LUAD								TCGA-E2-A1IH-01A	LumA					TCGA-AN-A0XS-01A	LumA		TCGA-A2-A0CZ-01A	Normal										TCGA-CH-5761-01A	Gleason_4_5	Pattern 5
			TCGA-BP-5001-01A	KIRC		TCGA-S9-A6U6-01A	LGG								TCGA-05-4417-01A	LUAD								TCGA-E9-A2JT-01A	LumA					TCGA-A1-A0SQ-01A	LumA		TCGA-A2-A3KC-01A	LumA										TCGA-EJ-7115-01A	Gleason_4_5	Pattern 4
			TCGA-BP-4169-01A	KIRC		TCGA-FG-A711-01A	LGG								TCGA-49-AARE-01A	LUAD								TCGA-D8-A27L-01A	LumA					TCGA-E9-A227-01A	LumA		TCGA-D8-A1JD-01A	LumB										TCGA-ZG-A8QZ-01A	Gleason_4_5	Pattern 4
			TCGA-B8-5553-01A	KIRC		TCGA-DH-5141-01A	LGG								TCGA-49-AAR4-01A	LUAD								TCGA-A2-A0YD-01A	LumA					TCGA-D8-A27V-01A	LumA		TCGA-A8-A086-01A	LumA										TCGA-ZG-A9NI-01A	Gleason_4_5	Pattern 5
			TCGA-AK-3443-01A	KIRC		TCGA-DB-A75K-01A	LGG								TCGA-78-7160-01A	LUAD								TCGA-OL-A66K-01A	LumA					TCGA-AO-A03L-01A	LumA		TCGA-GM-A3NY-01A	LumA										TCGA-EJ-7783-01A	Gleason_4_5	Pattern 4
			TCGA-B0-4696-01A	KIRC		TCGA-P5-A5F4-01A	LGG								TCGA-69-A59K-01A	LUAD								TCGA-EW-A1P6-01A	LumA					TCGA-A7-A3RF-01A	LumA		TCGA-A1-A0SN-01A	LumB										TCGA-KK-A7B3-01A	Gleason_4_5	Pattern 4
			TCGA-DV-5576-01A	KIRC		TCGA-DU-6402-01A	LGG								TCGA-05-5429-01A	LUAD								TCGA-BH-A0B5-01A	LumA					TCGA-C8-A12X-01A	LumA		TCGA-EW-A2FV-01A	LumA										TCGA-TP-A8TV-01A	Gleason_4_5	Pattern 4
			TCGA-B0-5695-01A	KIRC		TCGA-DU-A5TP-01A	LGG								TCGA-44-2655-01A	LUAD								TCGA-BH-A0E9-01B	LumA					TCGA-E9-A2JT-01A	LumA		TCGA-A2-A0YT-01A	LumB										TCGA-VN-A88K-01A	Gleason_4_5	Pattern 4
			TCGA-BP-5176-01A	KIRC		TCGA-CS-5395-01A	LGG								TCGA-55-8092-01A	LUAD								TCGA-A7-A3J0-01A	LumA					TCGA-AN-A0AS-01A	LumA		TCGA-AR-A24V-01A	LumA										TCGA-J4-A6G3-01A	Gleason_4_5	Pattern 4
			TCGA-CZ-4859-01A	KIRC		TCGA-QH-A6X9-01A	LGG								TCGA-MP-A4T9-01A	LUAD								TCGA-D8-A1XY-01A	LumA					TCGA-BH-A2L8-01A	LumA		TCGA-AR-A2LK-01A	LumB										TCGA-EJ-A6RC-01A	Gleason_4_5	Pattern 4
			TCGA-CW-5587-01A	KIRC		TCGA-DB-A4XA-01A	LGG								TCGA-86-8359-01A	LUAD								TCGA-BH-A18M-01A	LumA					TCGA-E2-A1L9-01A	LumA													TCGA-VP-A878-01A	Gleason_4_5	Pattern 4
			TCGA-B4-5844-01A	KIRC		TCGA-DH-A7UU-01A	LGG								TCGA-05-5420-01A	LUAD								TCGA-AR-A0U3-01A	LumA					TCGA-E2-A15H-01A	LumA													TCGA-XK-AAJ3-01A	Gleason_4_5	Pattern 4
			TCGA-BP-4801-01A	KIRC		TCGA-S9-A7J2-01A	LGG								TCGA-97-8172-01A	LUAD								TCGA-E2-A106-01A	LumA					TCGA-A8-A09T-01A	LumA													TCGA-YJ-A8SW-01A	Gleason_4_5	Pattern 5
			TCGA-A3-3307-01A	KIRC		TCGA-E1-A7Z4-01A	LGG								TCGA-78-7159-01A	LUAD								TCGA-EW-A1P3-01A	LumA					TCGA-E9-A1NG-01A	LumA													TCGA-EJ-7315-01A	Gleason_4_5	Pattern 4
			TCGA-B4-5834-01A	KIRC		TCGA-P5-A72X-01A	LGG								TCGA-50-5935-01A	LUAD								TCGA-EW-A1IX-01A	LumA					TCGA-BH-A0B0-01A	LumA													TCGA-HC-A8CY-01A	Gleason_4_5	Pattern 5
			TCGA-G6-A8L6-01A	KIRC		TCGA-FG-6689-01A	LGG								TCGA-44-2665-01A	LUAD								TCGA-A2-A0T7-01A	LumA					TCGA-AN-A049-01A	LumA													TCGA-ZG-A9L0-01A	Gleason_4_5	Pattern 5
			TCGA-BP-4991-01A	KIRC		TCGA-HT-7610-01A	LGG								TCGA-97-7937-01A	LUAD								TCGA-EW-A1P5-01A	LumA					TCGA-D8-A146-01A	LumA													TCGA-2A-A8W1-01A	Gleason_4_5	Pattern 4
			TCGA-A3-3347-01A	KIRC		TCGA-HT-7481-01A	LGG								TCGA-38-4628-01A	LUAD								TCGA-AN-A0XL-01A	LumA					TCGA-AC-A3TN-01A	LumA													TCGA-EJ-8474-01A	Gleason_4_5	Pattern 4
			TCGA-B2-5636-01A	KIRC		TCGA-E1-5311-01A	LGG								TCGA-73-4676-01A	LUAD								TCGA-E9-A6HE-01A	LumA					TCGA-BH-A0BA-01A	LumA													TCGA-G9-6332-01A	Gleason_4_5	Pattern 4
			TCGA-BP-5200-01A	KIRC		TCGA-DB-5275-01A	LGG								TCGA-L9-A8F4-01A	LUAD								TCGA-C8-A12N-01A	LumA					TCGA-E9-A1RA-01A	LumA													TCGA-J9-A52C-01A	Gleason_4_5	Pattern 4
			TCGA-BP-4160-01A	KIRC		TCGA-TQ-A7RF-01A	LGG								TCGA-97-7547-01A	LUAD								TCGA-D8-A140-01A	LumA					TCGA-BH-A0B8-01A	LumA													TCGA-XK-AAIW-01A	Gleason_4_5	Pattern 5
			TCGA-CZ-5468-01A	KIRC		TCGA-DU-6404-01A	LGG								TCGA-J2-8194-01A	LUAD								TCGA-E2-A15C-01A	LumA					TCGA-AN-A0FW-01A	LumA													TCGA-HC-7821-01A	Gleason_4_5	Pattern 4
			TCGA-CJ-4904-01A	KIRC		TCGA-DU-6408-01A	LGG								TCGA-95-A4VN-01A	LUAD								TCGA-A8-A06Y-01A	LumA					TCGA-B6-A0WZ-01A	LumA													TCGA-YL-A8S9-01A	Gleason_4_5	Pattern 4
			TCGA-T7-A92I-01A	KIRC		TCGA-DU-7301-01A	LGG								TCGA-49-6743-01A	LUAD								TCGA-BH-A0DS-01A	LumA					TCGA-A8-A06T-01A	LumA													TCGA-ZG-A9L1-01A	Gleason_4_5	Pattern 4
			TCGA-B0-5085-01A	KIRC		TCGA-WY-A859-01A	LGG								TCGA-78-7542-01A	LUAD								TCGA-AC-A3BB-01A	LumA					TCGA-EW-A1IW-01A	LumA													TCGA-ZG-A9LN-01A	Gleason_4_5	Pattern 5
			TCGA-BP-4989-01A	KIRC		TCGA-WY-A858-01A	LGG								TCGA-91-6829-01A	LUAD								TCGA-BH-A18I-01A	LumA					TCGA-A8-A06P-01A	LumA													TCGA-KC-A7F5-01A	Gleason_4_5	Pattern 4
			TCGA-G6-A8L8-01A	KIRC		TCGA-HT-7602-01A	LGG								TCGA-49-4487-01A	LUAD								TCGA-A8-A090-01A	LumA					TCGA-AC-A23G-01A	LumA													TCGA-X4-A8KQ-01A	Gleason_4_5	Pattern 4
			TCGA-BP-4162-01A	KIRC		TCGA-HT-8018-01A	LGG								TCGA-49-AAR2-01A	LUAD								TCGA-AR-A2LO-01A	LumA					TCGA-BH-A0E2-01A	LumA													TCGA-XQ-A8TA-01A	Gleason_4_5	Pattern 5
			TCGA-B8-A8YJ-01A	KIRC		TCGA-F6-A8O3-01A	LGG								TCGA-50-8460-01A	LUAD								TCGA-EW-A2FV-01A	LumA					TCGA-BH-A18M-01A	LumA													TCGA-G9-6494-01A	Gleason_4_5	Pattern 4
			TCGA-B0-5080-01A	KIRC		TCGA-HT-7483-01A	LGG								TCGA-75-6214-01A	LUAD								TCGA-AR-A0TW-01A	LumA					TCGA-BH-A18H-01A	LumA													TCGA-EJ-5527-01A	Gleason_4_5	Pattern 4
			TCGA-BP-4976-01A	KIRC		TCGA-DH-5144-01A	LGG								TCGA-71-6725-01A	LUAD								TCGA-A2-A0CR-01A	LumA					TCGA-LL-A442-01A	LumA													TCGA-KK-A59X-01A	Gleason_4_5	Pattern 5
			TCGA-BP-4163-01A	KIRC		TCGA-E1-A7YU-01A	LGG								TCGA-L9-A743-01A	LUAD								TCGA-OL-A6VR-01A	LumA					TCGA-S3-AA11-01A	LumA													TCGA-CH-5769-01A	Gleason_4_5	Pattern 5
			TCGA-CJ-4899-01A	KIRC		TCGA-HT-A4DV-01A	LGG								TCGA-55-7913-01B	LUAD								TCGA-OL-A66J-01A	LumA					TCGA-OL-A6VR-01A	LumA													TCGA-YL-A8HM-01A	Gleason_4_5	Pattern 4
			TCGA-A3-3335-01A	KIRC		TCGA-TQ-A7RQ-01A	LGG								TCGA-69-7980-01A	LUAD								TCGA-A1-A0SD-01A	LumA					TCGA-A2-A0EP-01A	LumA													TCGA-HC-7081-01A	Gleason_4_5	Pattern 4
			TCGA-BP-5185-01A	KIRC		TCGA-FG-7636-01A	LGG								TCGA-95-7944-01A	LUAD								TCGA-BH-A18H-01A	LumA					TCGA-JL-A3YX-01A	LumA													TCGA-ZG-A9LB-01A	Gleason_4_5	Pattern 5
			TCGA-AK-3427-01A	KIRC		TCGA-HT-8015-01B	LGG								TCGA-NJ-A4YF-01A	LUAD								TCGA-BH-A0GY-01A	LumA					TCGA-A7-A0CD-01A	LumA
			TCGA-BP-4998-01A	KIRC		TCGA-HT-7692-01A	LGG								TCGA-67-3774-01A	LUAD								TCGA-A2-A0CU-01A	LumA					TCGA-BH-A0HN-01A	LumA
			TCGA-BP-5202-01A	KIRC		TCGA-QH-A65R-01A	LGG								TCGA-75-6203-01A	LUAD								TCGA-AO-A03M-01B	LumA					TCGA-BH-A18S-01A	LumA
			TCGA-DV-5573-01A	KIRC		TCGA-DU-6394-01A	LGG								TCGA-55-6985-01A	LUAD								TCGA-AO-A12A-01A	LumA					TCGA-BH-A0B1-01A	LumA
			TCGA-B0-5697-01A	KIRC		TCGA-S9-A6UB-01A	LGG								TCGA-L4-A4E5-01A	LUAD								TCGA-AN-A0XT-01A	LumA					TCGA-BH-A1EO-01A	LumA
			TCGA-CJ-4920-01A	KIRC		TCGA-HT-8011-01A	LGG								TCGA-62-8397-01A	LUAD								TCGA-E2-A3DX-01A	LumA					TCGA-BH-A0EA-01A	LumA
			TCGA-BP-5177-01A	KIRC		TCGA-P5-A730-01A	LGG								TCGA-44-7672-01A	LUAD								TCGA-BH-A0DQ-01A	LumA					TCGA-AR-A0U3-01A	LumA
			TCGA-MW-A4EC-01A	KIRC		TCGA-DU-6410-01A	LGG								TCGA-73-A9RS-01A	LUAD								TCGA-A1-A0SJ-01A	LumA					TCGA-A8-A090-01A	LumA
			TCGA-BP-4770-01A	KIRC		TCGA-DH-A7US-01A	LGG								TCGA-67-6216-01A	LUAD								TCGA-BH-A0BC-01A	LumA					TCGA-A8-A07B-01A	LumA
			TCGA-A3-3308-01A	KIRC		TCGA-FG-A4MW-01A	LGG								TCGA-86-8076-01A	LUAD								TCGA-BH-A1EO-01A	LumA					TCGA-EW-A6SC-01A	LumA
			TCGA-BP-4353-01A	KIRC		TCGA-P5-A77X-01A	LGG								TCGA-44-6778-01A	LUAD								TCGA-AQ-A1H3-01A	LumA					TCGA-D8-A1JB-01A	LumA
			TCGA-GK-A6C7-01A	KIRC		TCGA-DU-8158-01A	LGG								TCGA-MP-A4TF-01A	LUAD								TCGA-BH-A18S-01A	LumA					TCGA-B6-A0RM-01A	LumA
			TCGA-BP-4761-01A	KIRC		TCGA-FG-A70Y-01A	LGG								TCGA-05-4420-01A	LUAD								TCGA-AC-A3HN-01A	LumA					TCGA-C8-A12N-01A	LumA
			TCGA-B8-A54H-01A	KIRC		TCGA-FG-7643-01A	LGG								TCGA-69-7763-01A	LUAD								TCGA-AO-A03L-01A	LumA					TCGA-A8-A07Z-01A	LumA
			TCGA-BP-4774-01A	KIRC		TCGA-HT-A74H-01A	LGG								TCGA-75-7025-01A	LUAD								TCGA-E2-A1IO-01A	LumA					TCGA-AN-A0FK-01A	LumA
			TCGA-A3-3373-01A	KIRC		TCGA-DU-7011-01A	LGG								TCGA-64-1676-01A	LUAD								TCGA-E2-A1IN-01A	LumA					TCGA-E2-A2P5-01A	LumA
			TCGA-CZ-4860-01A	KIRC		TCGA-HT-7475-01A	LGG								TCGA-MP-A4SV-01A	LUAD								TCGA-AR-A24V-01A	LumA					TCGA-A8-A09A-01A	LumA
			TCGA-B0-5694-01A	KIRC		TCGA-S9-A7R2-01A	LGG								TCGA-21-1079-01A	LUSC								TCGA-AQ-A7U7-01A	LumA					TCGA-E2-A1IE-01A	LumA
			TCGA-CJ-4903-01A	KIRC		TCGA-DU-8163-01A	LGG								TCGA-22-1011-01A	LUSC								TCGA-D8-A73U-01A	LumA					TCGA-D8-A1JS-01A	LumA
			TCGA-BP-4158-01A	KIRC		TCGA-DU-A7TG-01A	LGG								TCGA-77-8128-01A	LUSC								TCGA-BH-A0BQ-01A	LumA					TCGA-AQ-A7U7-01A	LumA
			TCGA-A3-3320-01A	KIRC		TCGA-CS-5397-01A	LGG								TCGA-77-8148-01A	LUSC								TCGA-BH-A18K-01A	LumA					TCGA-AQ-A04L-01B	LumA
			TCGA-CZ-5985-01A	KIRC		TCGA-WY-A85E-01A	LGG								TCGA-34-A5IX-01A	LUSC								TCGA-EW-A2FS-01A	LumA					TCGA-AR-A24T-01A	LumA
			TCGA-BP-4166-01A	KIRC		TCGA-TQ-A7RS-01A	LGG								TCGA-77-7141-01A	LUSC								TCGA-A8-A0A2-01A	LumA					TCGA-A2-A0YF-01A	LumA
			TCGA-CZ-5456-01A	KIRC		TCGA-FG-7634-01A	LGG								TCGA-21-5782-01A	LUSC								TCGA-B6-A0X7-01A	LumA					TCGA-BH-A0E1-01A	LumA
			TCGA-BP-5183-01A	KIRC		TCGA-TM-A84T-01A	LGG								TCGA-94-A5I6-01A	LUSC								TCGA-A2-A0EU-01A	LumA					TCGA-A7-A26E-01B	LumA
			TCGA-B8-4621-01A	KIRC		TCGA-S9-A6U1-01A	LGG								TCGA-34-2596-01A	LUSC								TCGA-BH-A1EU-01A	LumA					TCGA-A8-A091-01A	LumA
			TCGA-2Z-A9JE-01A	KIRP		TCGA-P5-A72Z-01A	LGG								TCGA-79-5596-01A	LUSC								TCGA-B6-A0WT-01A	LumA					TCGA-A8-A09V-01A	LumA
			TCGA-BQ-5892-01A	KIRP		TCGA-DB-A64Q-01A	LGG								TCGA-46-3765-01A	LUSC								TCGA-BH-A0B0-01A	LumA					TCGA-E9-A1R5-01A	LumA
			TCGA-IZ-8196-01A	KIRP		TCGA-DU-7009-01A	LGG								TCGA-22-5478-01A	LUSC								TCGA-BH-A0BR-01A	LumA					TCGA-E9-A22B-01A	LumA
			TCGA-2Z-A9J6-01A	KIRP		TCGA-HT-A616-01A	LGG								TCGA-94-7943-01A	LUSC								TCGA-A7-A5ZW-01A	LumA					TCGA-BH-A0DH-01A	LumA
			TCGA-IZ-A6M9-01A	KIRP		TCGA-S9-A7IS-01A	LGG								TCGA-34-8455-01A	LUSC								TCGA-A2-A0YL-01A	LumA					TCGA-WT-AB44-01A	LumA
			TCGA-UZ-A9Q0-01A	KIRP		TCGA-DU-5854-01A	LGG								TCGA-22-A5C4-01A	LUSC								TCGA-E2-A572-01A	LumA					TCGA-AO-A0J8-01A	LumA
			TCGA-BQ-5881-01A	KIRP		TCGA-HT-A74K-01A	LGG								TCGA-34-8454-01A	LUSC								TCGA-AC-A23E-01A	LumA					TCGA-BH-A0B2-01A	LumA
			TCGA-KV-A74V-01A	KIRP		TCGA-TM-A84R-01A	LGG								TCGA-39-5039-01A	LUSC								TCGA-BH-AB28-01A	LumA					TCGA-A8-A08A-01A	LumA
			TCGA-A4-8518-01A	KIRP		TCGA-QH-A6XA-01A	LGG								TCGA-94-7033-01A	LUSC								TCGA-D8-A1JP-01A	LumA					TCGA-OL-A66L-01A	LumA
			TCGA-Q2-A5QZ-01A	KIRP		TCGA-DH-5142-01A	LGG								TCGA-22-5481-01A	LUSC								TCGA-A2-A25D-01A	LumA					TCGA-E2-A2P6-01A	LumA
			TCGA-A4-A48D-01A	KIRP		TCGA-E1-A7YW-01A	LGG								TCGA-77-7335-01A	LUSC								TCGA-OL-A5DA-01A	LumA					TCGA-E2-A154-01A	LumA
			TCGA-BQ-7055-01A	KIRP		TCGA-WH-A86K-01A	LGG								TCGA-22-4593-01A	LUSC								TCGA-MS-A51U-01A	LumA					TCGA-E9-A295-01A	LumA
			TCGA-G7-A8LE-01A	KIRP		TCGA-FG-A6IZ-01A	LGG								TCGA-22-1016-01A	LUSC								TCGA-D8-A1X9-01A	LumA					TCGA-GM-A2DA-01A	LumA
			TCGA-B9-A5W7-01A	KIRP		TCGA-E1-5302-01A	LGG								TCGA-77-8130-01A	LUSC								TCGA-EW-A1PA-01A	LumA					TCGA-A2-A0ES-01A	LumA
			TCGA-BQ-7060-01A	KIRP		TCGA-DU-5871-01A	LGG								TCGA-63-7022-01A	LUSC								TCGA-AR-A1AP-01A	LumA					TCGA-D8-A73X-01A	LumA
			TCGA-P4-A5EB-01A	KIRP		TCGA-DU-7013-01A	LGG								TCGA-66-2770-01A	LUSC								TCGA-A8-A09B-01A	LumA					TCGA-AN-A0XN-01A	LumA
			TCGA-EV-5903-01A	KIRP		TCGA-CS-6188-01A	LGG								TCGA-21-1076-01A	LUSC								TCGA-BH-A1FG-01A	LumA					TCGA-D8-A27E-01A	LumA
			TCGA-GL-7966-01A	KIRP		TCGA-FG-8189-01B	LGG								TCGA-66-2756-01A	LUSC								TCGA-BH-A0EB-01A	LumA					TCGA-GM-A2D9-01A	LumA
			TCGA-Y8-A895-01A	KIRP		TCGA-S9-A6TY-01A	LGG								TCGA-56-A4ZJ-01A	LUSC								TCGA-BH-A0B1-01A	LumA					TCGA-E2-A15F-01A	LumA
			TCGA-DZ-6132-01A	KIRP		TCGA-FG-6692-01A	LGG								TCGA-34-5929-01A	LUSC								TCGA-BH-A0BM-01A	LumA					TCGA-E9-A1RI-01A	LumA
			TCGA-5P-A9KF-01A	KIRP		TCGA-VM-A8CB-01A	LGG								TCGA-77-8144-01A	LUSC								TCGA-BH-A0DG-01A	LumA					TCGA-AC-A2FG-01A	LumA
			TCGA-IZ-8195-01A	KIRP		TCGA-TM-A7C5-01A	LGG								TCGA-33-4587-01A	LUSC								TCGA-LD-A74U-01A	LumA					TCGA-D8-A1JU-01A	LumA
			TCGA-BQ-5882-01A	KIRP		TCGA-DU-A7TC-01A	LGG								TCGA-33-6737-01A	LUSC								TCGA-E2-A1B4-01A	LumA					TCGA-A7-A426-01A	LumA
			TCGA-Y8-A898-01A	KIRP		TCGA-P5-A77W-01A	LGG								TCGA-37-3783-01A	LUSC								TCGA-OL-A5D8-01A	LumA					TCGA-OL-A66K-01A	LumA
			TCGA-Y8-A8RZ-01A	KIRP		TCGA-DB-A4X9-01A	LGG								TCGA-56-1622-01A	LUSC								TCGA-AR-A5QN-01A	LumA					TCGA-D8-A3Z5-01A	LumA
			TCGA-IA-A83S-01A	KIRP		TCGA-HT-7686-01A	LGG								TCGA-XC-AA0X-01A	LUSC								TCGA-A7-A56D-01A	LumA					TCGA-LL-A50Y-01A	LumA
			TCGA-5P-A9JU-01A	KIRP		TCGA-QH-A65V-01A	LGG								TCGA-22-0940-01A	LUSC								TCGA-AN-A0XN-01A	LumA					TCGA-LL-A9Q3-01A	LumA
			TCGA-5P-A9K4-01A	KIRP		TCGA-DU-A7T6-01A	LGG								TCGA-66-2758-01A	LUSC								TCGA-E2-A1BC-01A	LumA					TCGA-EW-A1P5-01A	LumA
			TCGA-BQ-5878-01A	KIRP		TCGA-DB-A75M-01A	LGG								TCGA-77-A5G7-01B	LUSC								TCGA-OL-A66H-01A	LumA					TCGA-B6-A0RV-01A	LumA
			TCGA-A4-7915-01A	KIRP		TCGA-P5-A733-01A	LGG								TCGA-66-2742-01A	LUSC								TCGA-B6-A0IC-01A	LumA					TCGA-BH-A0HA-01A	LumA
			TCGA-BQ-7059-01A	KIRP		TCGA-HW-7487-01A	LGG								TCGA-77-6842-01A	LUSC								TCGA-AR-A1AS-01A	LumA					TCGA-A1-A0SD-01A	LumA
			TCGA-B9-A44B-01A	KIRP		TCGA-HT-A5R5-01A	LGG								TCGA-77-A5GH-01A	LUSC								TCGA-WT-AB41-01A	LumA					TCGA-BH-A0DP-01A	LumA
			TCGA-GL-A4EM-01A	KIRP		TCGA-HT-7882-01A	LGG								TCGA-22-1002-01A	LUSC								TCGA-AN-A0FS-01A	LumA					TCGA-AO-A0JI-01A	LumA
			TCGA-2Z-A9JR-01A	KIRP		TCGA-WY-A85B-01A	LGG								TCGA-21-1072-01A	LUSC								TCGA-E9-A227-01A	LumA					TCGA-EW-A1IX-01A	LumA
			TCGA-5P-A9K6-01A	KIRP		TCGA-TQ-A7RH-01A	LGG								TCGA-77-8140-01A	LUSC								TCGA-BH-A0HQ-01A	LumA					TCGA-LL-A7SZ-01A	LumA
			TCGA-P4-AAVL-01A	KIRP		TCGA-DU-7298-01A	LGG								TCGA-77-8154-01A	LUSC								TCGA-B6-A0IM-01A	LumA					TCGA-E2-A153-01A	LumA
			TCGA-G7-7501-01A	KIRP		TCGA-DB-A64S-01A	LGG								TCGA-60-2709-01A	LUSC								TCGA-A1-A0SE-01A	LumA					TCGA-GM-A5PV-01A	LumA
			TCGA-DW-7841-01A	KIRP		TCGA-TQ-A7RG-01A	LGG								TCGA-22-0944-01A	LUSC								TCGA-BH-A0HI-01A	LumA					TCGA-C8-A133-01A	LumA
			TCGA-BQ-7049-01A	KIRP		TCGA-DU-7304-01A	LGG								TCGA-34-5236-01A	LUSC								TCGA-D8-A73W-01A	LumA					TCGA-E2-A1IK-01A	LumA
			TCGA-SX-A7SQ-01A	KIRP		TCGA-CS-4942-01A	LGG								TCGA-60-2722-01A	LUSC								TCGA-E9-A5FK-01A	LumA					TCGA-E2-A10A-01A	LumA
			TCGA-GL-A9DE-01A	KIRP		TCGA-FG-A6J3-01A	LGG								TCGA-34-7107-01A	LUSC								TCGA-A2-A0SU-01A	LumA					TCGA-AO-A125-01A	LumA
			TCGA-UZ-A9PZ-01A	KIRP		TCGA-HT-8108-01A	LGG								TCGA-85-7699-01A	LUSC								TCGA-A7-A4SB-01A	LumA					TCGA-C8-A1HO-01A	LumA
			TCGA-2Z-A9J9-01A	KIRP		TCGA-P5-A5F1-01A	LGG								TCGA-34-5231-01A	LUSC								TCGA-AR-A2LM-01A	LumA					TCGA-AC-A3QP-01A	LumA
			TCGA-IA-A83W-01A	KIRP		TCGA-DU-8167-01A	LGG								TCGA-56-8623-01A	LUSC								TCGA-D8-A1JB-01A	LumA					TCGA-E2-A15J-01A	LumA
			TCGA-IZ-A6M8-01A	KIRP		TCGA-VM-A8CA-01A	LGG								TCGA-98-A53C-01A	LUSC								TCGA-AQ-A0Y5-01A	LumA					TCGA-BH-A18K-01A	LumA
			TCGA-SX-A7SU-01A	KIRP		TCGA-CS-4938-01B	LGG								TCGA-68-A59J-01A	LUSC								TCGA-B6-A0RV-01A	LumA					TCGA-PE-A5DC-01A	LumA
			TCGA-2Z-A9J1-01A	KIRP		TCGA-E1-A7Z6-01A	LGG								TCGA-77-7142-01A	LUSC								TCGA-BH-A1EX-01A	LumA					TCGA-AO-A126-01A	LumA
			TCGA-5P-A9KA-01A	KIRP		TCGA-HT-7874-01A	LGG								TCGA-77-A5G6-01A	LUSC								TCGA-A8-A0A1-01A	LumA					TCGA-BH-A0BP-01A	LumA
			TCGA-SX-A7SN-01A	KIRP		TCGA-P5-A780-01A	LGG								TCGA-68-7756-01A	LUSC								TCGA-BH-A0BV-01A	LumA					TCGA-AR-A5QN-01A	LumA
			TCGA-2Z-A9JQ-01A	KIRP		TCGA-HT-A615-01A	LGG								TCGA-22-5482-01A	LUSC								TCGA-EW-A6S9-01A	LumA					TCGA-LD-A66U-01A	LumA
			TCGA-UZ-A9PP-01A	KIRP		TCGA-R8-A6MK-01A	LGG								TCGA-56-7582-01A	LUSC								TCGA-EW-A1IZ-01A	LumA					TCGA-D8-A1JP-01A	LumA
			TCGA-G7-6796-01A	KIRP		TCGA-CS-6666-01A	LGG								TCGA-58-8392-01A	LUSC								TCGA-AN-A0FT-01A	LumA					TCGA-A7-A3IZ-01A	LumA
			TCGA-AL-3472-01A	KIRP		TCGA-HT-7858-01A	LGG								TCGA-NC-A5HK-01A	LUSC								TCGA-BH-A0DV-01A	LumA					TCGA-A2-A0YD-01A	LumA
			TCGA-A4-8630-01A	KIRP		TCGA-DU-5847-01A	LGG								TCGA-39-5022-01A	LUSC								TCGA-D8-A27G-01A	LumA					TCGA-E2-A15L-01A	LumA
			TCGA-MH-A55W-01A	KIRP		TCGA-DB-A64R-01A	LGG								TCGA-96-8170-01A	LUSC								TCGA-LD-A66U-01A	LumA					TCGA-E2-A1L6-01A	LumA
			TCGA-F9-A7VF-01A	KIRP		TCGA-E1-5318-01A	LGG								TCGA-43-6647-01A	LUSC								TCGA-AR-A1AK-01A	LumA					TCGA-A2-A4RW-01A	LumA
			TCGA-DW-7838-01A	KIRP		TCGA-HT-7472-01A	LGG								TCGA-56-5898-01A	LUSC								TCGA-AR-A24M-01A	LumA					TCGA-B6-A0X0-01A	LumA
			TCGA-A4-7997-01A	KIRP		TCGA-FG-7637-01A	LGG								TCGA-21-5786-01A	LUSC								TCGA-E9-A1RC-01A	LumA					TCGA-BH-A1FR-01A	LumA
			TCGA-5P-A9K0-01A	KIRP		TCGA-FG-A710-01A	LGG								TCGA-33-4547-01A	LUSC								TCGA-BH-A18N-01A	LumA					TCGA-A8-A07J-01A	LumA
			TCGA-UZ-A9PU-01A	KIRP		TCGA-FG-6688-01A	LGG								TCGA-60-2695-01A	LUSC								TCGA-BH-A5J0-01A	LumA					TCGA-B6-A0RG-01A	LumA
			TCGA-SX-A71R-01A	KIRP		TCGA-HT-7857-01A	LGG								TCGA-90-7964-01A	LUSC								TCGA-AN-A041-01A	LumA					TCGA-XX-A89A-01A	LumA
			TCGA-BQ-5875-01A	KIRP		TCGA-HT-7482-01A	LGG								TCGA-56-7579-01A	LUSC								TCGA-XX-A899-01A	LumA					TCGA-E2-A15M-01A	LumA
			TCGA-BQ-7048-01A	KIRP		TCGA-FG-5964-01A	LGG								TCGA-58-A46M-01A	LUSC								TCGA-E2-A1IE-01A	LumA					TCGA-E2-A576-01A	LumA
			TCGA-A4-8515-01A	KIRP		TCGA-DU-7300-01A	LGG								TCGA-96-7544-01A	LUSC								TCGA-AN-A0XS-01A	LumA					TCGA-BH-A0DZ-01A	LumA
			TCGA-A4-A6HP-01A	KIRP		TCGA-FG-A87Q-01A	LGG								TCGA-77-8008-01A	LUSC								TCGA-BH-A0EA-01A	LumA					TCGA-C8-A12Y-01A	LumA
			TCGA-SX-A7SO-01A	KIRP		TCGA-S9-A6TZ-01A	LGG								TCGA-94-8490-01A	LUSC								TCGA-BH-A0H7-01A	LumA					TCGA-BH-A0HP-01A	LumA
			TCGA-HE-A5NH-01A	KIRP		TCGA-DU-6396-01A	LGG								TCGA-58-8388-01A	LUSC								TCGA-AC-A3EH-01A	LumA					TCGA-E2-A15D-01A	LumA
			TCGA-2Z-A9J2-01A	KIRP		TCGA-HT-7902-01A	LGG								TCGA-56-7580-01A	LUSC								TCGA-BH-A8FY-01A	LumA					TCGA-B6-A0IM-01A	LumA
			TCGA-B1-A655-01A	KIRP		TCGA-W9-A837-01A	LGG								TCGA-J1-A4AH-01A	LUSC								TCGA-E9-A247-01A	LumA					TCGA-E9-A245-01A	LumA
			TCGA-2Z-A9JL-01A	KIRP		TCGA-FG-A4MT-01A	LGG								TCGA-85-8052-01A	LUSC								TCGA-E9-A1QZ-01A	LumA					TCGA-BH-A0E9-01B	LumA
			TCGA-Y8-A897-01A	KIRP		TCGA-CS-5394-01A	LGG								TCGA-60-2725-01A	LUSC								TCGA-BH-A0BP-01A	LumA					TCGA-OL-A66O-01A	LumA
			TCGA-O9-A75Z-01A	KIRP		TCGA-S9-A6WQ-01A	LGG								TCGA-85-A513-01A	LUSC								TCGA-GM-A3XG-01A	LumA					TCGA-D8-A1XU-01A	LumA
			TCGA-SX-A71W-01A	KIRP		TCGA-S9-A6WH-01A	LGG								TCGA-60-2716-01A	LUSC								TCGA-AO-A12B-01A	LumA					TCGA-AQ-A0Y5-01A	LumA
			TCGA-2K-A9WE-01A	KIRP		TCGA-E1-5305-01A	LGG								TCGA-66-2737-01A	LUSC								TCGA-AR-A2LE-01A	LumA					TCGA-E2-A15P-01A	LumA
			TCGA-GL-A59T-01A	KIRP		TCGA-TQ-A7RI-01A	LGG								TCGA-85-A53L-01A	LUSC								TCGA-A2-A4S0-01A	LumA					TCGA-A7-A13G-01B	LumA
			TCGA-BQ-5883-01A	KIRP		TCGA-WY-A85A-01A	LGG								TCGA-66-2753-01A	LUSC								TCGA-A1-A0SQ-01A	LumA					TCGA-E9-A1R6-01A	LumA
			TCGA-DW-7839-01A	KIRP		TCGA-DU-5872-01A	LGG								TCGA-33-AASJ-01A	LUSC								TCGA-E2-A15D-01A	LumA					TCGA-B6-A0X4-01A	LumA
			TCGA-V9-A7HT-01A	KIRP		TCGA-E1-5307-01A	LGG								TCGA-60-2721-01A	LUSC								TCGA-D8-A1XG-01A	LumA					TCGA-D8-A4Z1-01A	LumA
			TCGA-BQ-5879-01A	KIRP		TCGA-DH-A7UR-01A	LGG								TCGA-NC-A5HM-01A	LUSC								TCGA-A7-A0CH-01A	LumA					TCGA-AN-A046-01A	LumA
			TCGA-BQ-7058-01A	KIRP		TCGA-HT-7693-01A	LGG								TCGA-77-A5GB-01B	LUSC								TCGA-E9-A1RI-01A	LumA					TCGA-AC-A8OP-01A	LumA
			TCGA-UZ-A9PN-01A	KIRP		TCGA-HT-8010-01A	LGG								TCGA-68-A59I-01A	LUSC								TCGA-D8-A1XU-01A	LumA					TCGA-E2-A14U-01A	LumA
			TCGA-SX-A71V-01A	KIRP		TCGA-HT-7855-01A	LGG								TCGA-66-2771-01A	LUSC								TCGA-A2-A0YF-01A	LumA					TCGA-EW-A1P6-01A	LumA
			TCGA-A4-7584-01A	KIRP		TCGA-DU-8164-01A	LGG								TCGA-85-6175-01A	LUSC								TCGA-AC-A3OD-01B	LumA					TCGA-A7-A4SB-01A	LumA
			TCGA-B1-A654-01A	KIRP		TCGA-DU-6403-01A	LGG								TCGA-22-4599-01A	LUSC								TCGA-A8-A099-01A	LumA					TCGA-A2-A0EX-01A	LumA
			TCGA-Y8-A8S1-01A	KIRP		TCGA-DB-A4XG-01A	LGG								TCGA-77-A5G3-01A	LUSC								TCGA-BH-A0DE-01A	LumA					TCGA-E2-A15G-01A	LumA
			TCGA-HE-A5NK-01A	KIRP		TCGA-DB-A64P-01A	LGG								TCGA-63-7021-01A	LUSC								TCGA-A7-A26J-01B	LumA					TCGA-EW-A3E8-01B	LumA
			TCGA-UZ-A9PO-01A	KIRP		TCGA-HT-8563-01A	LGG								TCGA-37-4132-01A	LUSC								TCGA-E2-A15R-01A	LumA					TCGA-BH-A0HO-01A	LumA
			TCGA-G7-6797-01A	KIRP		TCGA-S9-A7QX-01A	LGG								TCGA-85-A4QQ-01A	LUSC								TCGA-A8-A09A-01A	LumA					TCGA-A2-A1G0-01A	LumA
			TCGA-DZ-6135-01A	KIRP		TCGA-FG-8187-01A	LGG								TCGA-60-2714-01A	LUSC								TCGA-PL-A8LX-01A	LumA					TCGA-A2-A0CO-01A	LumA
			TCGA-AL-3473-01A	KIRP		TCGA-FG-A4MY-01A	LGG								TCGA-96-A4JK-01A	LUSC								TCGA-AN-A049-01A	LumA					TCGA-BH-A0GY-01A	LumA
			TCGA-GL-6846-01A	KIRP		TCGA-HT-A4DS-01A	LGG								TCGA-22-4594-01A	LUSC								TCGA-C8-A132-01A	LumA					TCGA-EW-A1IZ-01A	LumA
			TCGA-Y8-A894-01A	KIRP		TCGA-DU-A5TW-01A	LGG								TCGA-NC-A5HI-01A	LUSC								TCGA-A7-A26H-01A	LumA					TCGA-C8-A273-01A	LumA
			TCGA-GL-A9DD-01A	KIRP											TCGA-O2-A52W-01A	LUSC								TCGA-AC-A2FG-01A	LumA					TCGA-GM-A2DM-01A	LumA
			TCGA-F9-A97G-01A	KIRP											TCGA-60-2703-01A	LUSC								TCGA-BH-A1EY-01A	LumA					TCGA-BH-A0H6-01A	LumA
			TCGA-KV-A6GE-01A	KIRP											TCGA-85-8584-01A	LUSC								TCGA-5L-AAT1-01A	LumA					TCGA-BH-A0HX-01A	LumA
			TCGA-SX-A7SP-01A	KIRP											TCGA-58-8390-01A	LUSC								TCGA-AC-A3QQ-01B	LumA					TCGA-E2-A14Q-01A	LumA
			TCGA-A4-8098-01A	KIRP											TCGA-68-8251-01A	LUSC								TCGA-A2-A0EW-01A	LumA					TCGA-AR-A1AU-01A	LumA
			TCGA-2Z-A9J8-01A	KIRP											TCGA-85-A511-01A	LUSC								TCGA-B6-A0RM-01A	LumA					TCGA-E9-A247-01A	LumA
			TCGA-AT-A5NU-01A	KIRP											TCGA-92-8064-01A	LUSC								TCGA-AQ-A1H2-01A	LumA					TCGA-E2-A1L8-01A	LumA
			TCGA-AL-7173-01A	KIRP											TCGA-NC-A5HQ-01A	LUSC								TCGA-AC-A2FE-01A	LumA					TCGA-EW-A1PF-01A	LumA
			TCGA-BQ-5890-01A	KIRP											TCGA-39-5040-01A	LUSC								TCGA-GM-A2DK-01A	LumA					TCGA-D8-A27I-01A	LumA
			TCGA-IA-A40U-01A	KIRP											TCGA-98-A53H-01A	LUSC								TCGA-BH-A0HP-01A	LumA					TCGA-BH-AB28-01A	LumA
			TCGA-UZ-A9PS-01A	KIRP											TCGA-56-8309-01A	LUSC								TCGA-E9-A245-01A	LumA					TCGA-D8-A1X8-01A	LumA
			TCGA-5P-A9JY-01A	KIRP											TCGA-37-A5EL-01A	LUSC								TCGA-AC-A2FF-01A	LumA					TCGA-E2-A15E-01A	LumA
			TCGA-DW-7837-01A	KIRP											TCGA-22-5479-01A	LUSC								TCGA-BH-A0H6-01A	LumA					TCGA-E9-A5FK-01A	LumA
			TCGA-HE-A5NJ-01A	KIRP											TCGA-63-6202-01A	LUSC								TCGA-D8-A1Y0-01A	LumA					TCGA-A7-A0DC-01B	LumA
			TCGA-B9-A8YI-01A	KIRP											TCGA-60-2720-01A	LUSC								TCGA-AO-A0JA-01A	LumA					TCGA-AC-A5XS-01A	LumA
			TCGA-A4-7996-01A	KIRP											TCGA-63-A5MT-01A	LUSC								TCGA-PE-A5DD-01A	LumA					TCGA-LD-A74U-01A	LumA
			TCGA-B1-A657-01A	KIRP											TCGA-51-4081-01A	LUSC								TCGA-AO-A0JJ-01A	LumA					TCGA-BH-A0BC-01A	LumA
			TCGA-UZ-A9PK-01A	KIRP											TCGA-92-7340-01A	LUSC								TCGA-C8-A133-01A	LumA					TCGA-AR-A24M-01A	LumA
			TCGA-BQ-7062-01A	KIRP											TCGA-77-8139-01A	LUSC								TCGA-HN-A2OB-01A	LumA					TCGA-BH-A0HK-01A	LumA
			TCGA-5P-A9KE-01A	KIRP											TCGA-60-2707-01A	LUSC								TCGA-A2-A0CQ-01A	LumA					TCGA-EW-A1J2-01A	LumA
			TCGA-G7-A8LB-01A	KIRP											TCGA-90-A4ED-01A	LUSC								TCGA-BH-A0HF-01A	LumA					TCGA-B6-A0WY-01A	LumA
			TCGA-BQ-5877-01A	KIRP											TCGA-22-4605-01A	LUSC								TCGA-A2-A0ER-01A	LumA					TCGA-E2-A1BD-01A	LumA
			TCGA-A4-8516-01A	KIRP											TCGA-52-7809-01A	LUSC								TCGA-E2-A107-01A	LumA					TCGA-D8-A1JN-01A	LumA
			TCGA-UZ-A9PJ-01A	KIRP											TCGA-66-2787-01A	LUSC								TCGA-BH-A0W7-01A	LumA					TCGA-D8-A1XG-01A	LumA
			TCGA-B9-4116-01A	KIRP											TCGA-77-A5G1-01A	LUSC								TCGA-BH-A0B8-01A	LumA					TCGA-GM-A3NW-01A	LumA
			TCGA-UZ-A9PX-01A	KIRP											TCGA-L3-A4E7-01A	LUSC								TCGA-A1-A0SH-01A	LumA					TCGA-V7-A7HQ-01A	LumA
			TCGA-2Z-A9J3-01A	KIRP											TCGA-33-4586-01A	LUSC								TCGA-A7-A0DC-01B	LumA					TCGA-AN-A0XV-01A	LumA
			TCGA-A4-7583-01A	KIRP											TCGA-O2-A52Q-01A	LUSC								TCGA-AR-A1AM-01A	LumA					TCGA-AC-A2FB-01A	LumA
			TCGA-B1-A47N-01A	KIRP											TCGA-90-6837-01A	LUSC								TCGA-A8-A08A-01A	LumA					TCGA-A8-A0A6-01A	LumA
			TCGA-BQ-7046-01A	KIRP											TCGA-NC-A5HT-01A	LUSC								TCGA-UL-AAZ6-01A	LumA					TCGA-D8-A1X9-01A	LumA
			TCGA-2Z-A9JI-01A	KIRP											TCGA-33-4589-01A	LUSC								TCGA-C8-A1HO-01A	LumA					TCGA-BH-A0HF-01A	LumA
			TCGA-A4-7734-01A	KIRP											TCGA-56-7730-01A	LUSC								TCGA-AN-A0XP-01A	LumA					TCGA-AN-A0FZ-01A	LumA
			TCGA-F9-A7Q0-01A	KIRP											TCGA-18-5592-01A	LUSC								TCGA-AC-A3QP-01A	LumA					TCGA-A7-A5ZX-01A	LumA
			TCGA-B3-3925-01A	KIRP											TCGA-18-3406-01A	LUSC								TCGA-BH-A0W5-01A	LumA					TCGA-BH-A0HB-01A	LumA
			TCGA-EV-5902-01A	KIRP											TCGA-63-7020-01A	LUSC								TCGA-A2-A0EO-01A	LumA					TCGA-GI-A2C8-01A	LumA
			TCGA-B1-7332-01A	KIRP											TCGA-22-5491-01A	LUSC								TCGA-AR-A2LN-01A	LumA					TCGA-AR-A0TZ-01A	LumA
			TCGA-MH-A561-01A	KIRP											TCGA-51-4080-01A	LUSC								TCGA-LL-A5YL-01A	LumA					TCGA-A7-A5ZW-01A	LumA
			TCGA-5P-A9K8-01A	KIRP											TCGA-60-2706-01A	LUSC								TCGA-A8-A0A4-01A	LumA					TCGA-MS-A51U-01A	LumA
			TCGA-A4-A57E-01A	KIRP											TCGA-43-8116-01A	LUSC								TCGA-AR-A0TZ-01A	LumA					TCGA-BH-A1FH-01A	LumA
			TCGA-F9-A4JJ-01A	KIRP											TCGA-92-7341-01A	LUSC								TCGA-B6-A2IU-01A	LumA					TCGA-B6-A0WS-01A	LumA
			TCGA-IA-A40Y-01A	KIRP											TCGA-NC-A5HE-01A	LUSC								TCGA-A7-A5ZX-01A	LumA					TCGA-C8-A12O-01A	LumA
			TCGA-MH-A855-01A	KIRP											TCGA-18-4083-01A	LUSC								TCGA-BH-A1FH-01A	LumA					TCGA-BH-A1F5-01A	LumA
			TCGA-B1-5398-01A	KIRP											TCGA-63-A5MJ-01A	LUSC								TCGA-A7-A3J1-01A	LumA					TCGA-5L-AAT1-01A	LumA
			TCGA-BQ-5886-01A	KIRP											TCGA-37-3789-01A	LUSC								TCGA-AC-A23C-01A	LumA					TCGA-AN-A0XO-01A	LumA
			TCGA-G7-6790-01A	KIRP											TCGA-33-4533-01A	LUSC								TCGA-E2-A15I-01A	LumA					TCGA-A2-A4S2-01A	LumA
			TCGA-BQ-7056-01A	KIRP											TCGA-85-8479-01A	LUSC								TCGA-A2-A0EP-01A	LumA					TCGA-EW-A1P3-01A	LumA
			TCGA-G7-6795-01A	KIRP											TCGA-77-7463-01A	LUSC								TCGA-E9-A3X8-01A	LumA					TCGA-BH-A0DQ-01A	LumA
			TCGA-DW-7834-01A	KIRP											TCGA-96-8169-01A	LUSC								TCGA-EW-A1J1-01A	LumA					TCGA-AC-A2QI-01A	LumA
			TCGA-B9-4113-01A	KIRP											TCGA-NC-A5HF-01A	LUSC								TCGA-D8-A27T-01A	LumA					TCGA-GM-A2DC-01A	LumA
			TCGA-BQ-7051-01A	KIRP											TCGA-77-8153-01A	LUSC								TCGA-BH-A0DO-01B	LumA					TCGA-A7-A56D-01A	LumA
			TCGA-BQ-7045-01A	KIRP											TCGA-66-2790-01A	LUSC								TCGA-BH-A2L8-01A	LumA					TCGA-S3-AA14-01A	LumA
			TCGA-5P-A9JW-01A	KIRP											TCGA-77-8150-01A	LUSC								TCGA-E2-A14Z-01A	LumA					TCGA-E2-A107-01A	LumA
			TCGA-UZ-A9PL-01A	KIRP											TCGA-43-6770-01A	LUSC								TCGA-D8-A1JN-01A	LumA					TCGA-LL-A6FP-01A	LumA
			TCGA-P4-A5ED-01A	KIRP											TCGA-33-4583-01A	LUSC								TCGA-A2-A0CK-01A	LumA					TCGA-A1-A0SG-01A	LumA
			TCGA-B9-5156-01A	KIRP											TCGA-66-2773-01A	LUSC								TCGA-D8-A73X-01A	LumA					TCGA-A8-A08T-01A	LumA
			TCGA-B1-A656-01A	KIRP											TCGA-NC-A5HO-01A	LUSC								TCGA-C8-A1HE-01A	LumA					TCGA-D8-A27T-01A	LumA
			TCGA-2Z-A9JP-01A	KIRP											TCGA-33-4566-01A	LUSC								TCGA-AC-A6NO-01A	LumA					TCGA-A2-A0EV-01A	LumA
			TCGA-5P-A9JV-01A	KIRP											TCGA-56-8504-01A	LUSC								TCGA-AO-A0JG-01A	LumA					TCGA-E2-A10B-01A	LumA
			TCGA-P4-AAVM-01A	KIRP											TCGA-77-8138-01A	LUSC								TCGA-AO-A12E-01A	LumA					TCGA-BH-A0H3-01A	LumA
			TCGA-J7-8537-01A	KIRP											TCGA-39-5011-01A	LUSC								TCGA-GM-A2DN-01A	LumA					TCGA-AC-A3YJ-01A	LumA
			TCGA-A4-7288-01A	KIRP											TCGA-34-5234-01A	LUSC								TCGA-BH-A18F-01A	LumA					TCGA-BH-A0EB-01A	LumA
			TCGA-AL-3467-01A	KIRP											TCGA-33-AASD-01A	LUSC								TCGA-A2-A0EV-01A	LumA					TCGA-BH-A0BR-01A	LumA
			TCGA-P4-A5E8-01A	KIRP											TCGA-85-8287-01A	LUSC								TCGA-EW-A423-01A	LumA					TCGA-AC-A3OD-01B	LumA
			TCGA-HE-A5NI-01A	KIRP											TCGA-85-A4JC-01A	LUSC								TCGA-BH-A1FE-01A	LumA					TCGA-B6-A401-01A	LumA
			TCGA-B3-4103-01A	KIRP											TCGA-56-A49D-01A	LUSC								TCGA-GM-A2DM-01A	LumA					TCGA-E2-A570-01A	LumA
			TCGA-GL-8500-01A	KIRP											TCGA-56-8308-01A	LUSC								TCGA-A2-A0CP-01A	LumA					TCGA-5L-AAT0-01A	LumA
			TCGA-UN-AAZ9-01A	KIRP											TCGA-66-2727-01A	LUSC								TCGA-AO-A12C-01A	LumA					TCGA-BH-A0DI-01A	LumA
			TCGA-IA-A83T-01A	KIRP											TCGA-85-7843-01A	LUSC								TCGA-E2-A15O-01A	LumA					TCGA-GM-A2DI-01A	LumA
			TCGA-A4-7287-01A	KIRP											TCGA-56-A4BY-01A	LUSC								TCGA-AC-A62Y-01A	LumA					TCGA-AR-A1AK-01A	LumA
			TCGA-Y8-A8S0-01A	KIRP											TCGA-56-8503-01A	LUSC								TCGA-AN-A0FN-01A	LumA					TCGA-A2-A0EN-01A	LumA
			TCGA-Y8-A8RY-01A	KIRP											TCGA-56-A4BW-01A	LUSC								TCGA-B6-A40B-01A	LumA					TCGA-A8-A08O-01A	LumA
			TCGA-BQ-5894-01A	KIRP											TCGA-56-8625-01A	LUSC								TCGA-AR-A5QP-01A	LumA					TCGA-BH-A0B5-01A	LumA
			TCGA-AL-A5DJ-01A	KIRP											TCGA-66-2789-01A	LUSC								TCGA-AC-A2FM-01A	LumA					TCGA-BH-A8FY-01A	LumA
			TCGA-HE-7129-01A	KIRP											TCGA-98-A53I-01A	LUSC								TCGA-E9-A22B-01A	LumA					TCGA-AC-A3W7-01A	LumA
			TCGA-BQ-5884-01A	KIRP											TCGA-60-2710-01A	LUSC								TCGA-A2-A0CT-01A	LumA					TCGA-AC-A3W6-01A	LumA
			TCGA-B3-8121-01A	KIRP											TCGA-56-7731-01A	LUSC								TCGA-BH-A0B6-01A	LumA					TCGA-E9-A1RD-01A	LumA
			TCGA-5P-A9KC-01A	KIRP											TCGA-66-2757-01A	LUSC								TCGA-3C-AALK-01A	LumA					TCGA-LQ-A4E4-01A	LumA
			TCGA-B9-A5W8-01A	KIRP											TCGA-63-A5MN-01A	LUSC								TCGA-E2-A105-01A	LumA					TCGA-A7-A0DB-01A	LumA
			TCGA-B9-4617-01A	KIRP											TCGA-85-A4JB-01A	LUSC								TCGA-V7-A7HQ-01A	LumA					TCGA-AR-A1AS-01A	LumA
			TCGA-4A-A93Y-01A	KIRP											TCGA-56-8304-01A	LUSC								TCGA-E9-A1NG-01A	LumA					TCGA-AO-A0JA-01A	LumA
			TCGA-A4-8311-01A	KIRP											TCGA-58-8387-01A	LUSC								TCGA-S3-AA12-01A	LumA					TCGA-A8-A09K-01A	LumA
			TCGA-DZ-6133-01A	KIRP											TCGA-56-8305-01A	LUSC								TCGA-A2-A0T5-01A	LumA					TCGA-A8-A06Y-01A	LumA
			TCGA-MH-A857-01A	KIRP											TCGA-77-8131-01A	LUSC								TCGA-E2-A570-01A	LumA					TCGA-A8-A07F-01A	LumA
			TCGA-2Z-A9JD-01A	KIRP											TCGA-85-8353-01A	LUSC								TCGA-A7-A4SC-01A	LumA					TCGA-D8-A27K-01A	LumA
			TCGA-MH-A854-01A	KIRP											TCGA-37-A5EN-01A	LUSC								TCGA-A7-A26E-01A	LumA					TCGA-BH-A0H9-01A	LumA
			TCGA-SX-A71U-01A	KIRP											TCGA-52-7810-01A	LUSC								TCGA-B6-A0WY-01A	LumA					TCGA-BH-A18J-01A	LumA
			TCGA-2Z-A9JS-01A	KIRP											TCGA-85-8355-01A	LUSC								TCGA-AC-A4ZE-01A	LumA					TCGA-Z7-A8R5-01A	LumA
			TCGA-A4-A5XZ-01A	KIRP											TCGA-77-8143-01A	LUSC								TCGA-OL-A6VQ-01A	LumA					TCGA-B6-A0RO-01A	LumA
			TCGA-BQ-7044-01A	KIRP											TCGA-22-5489-01A	LUSC								TCGA-A8-A097-01A	LumA					TCGA-A8-A099-01A	LumA
			TCGA-BQ-5891-01A	KIRP											TCGA-NC-A5HP-01A	LUSC								TCGA-AO-A12H-01A	LumA					TCGA-BH-A0HQ-01A	LumA
			TCGA-BQ-5893-01A	KIRP											TCGA-96-A4JL-01A	LUSC								TCGA-E2-A1BD-01A	LumA					TCGA-A2-A0SY-01A	LumA
			TCGA-SX-A7SM-01A	KIRP											TCGA-18-3419-01A	LUSC								TCGA-OL-A66N-01A	LumA					TCGA-A7-A3IY-01A	LumA
			TCGA-B9-A5W9-01A	KIRP											TCGA-46-6025-01A	LUSC								TCGA-A7-A0D9-01A	LumA					TCGA-AC-A23E-01A	LumA
			TCGA-SX-A71S-01A	KIRP											TCGA-58-A46N-01A	LUSC								TCGA-A8-A09D-01A	LumA					TCGA-AC-A6NO-01A	LumA
			TCGA-2Z-A9JO-01A	KIRP											TCGA-68-8250-01A	LUSC								TCGA-A2-A0EM-01A	LumA					TCGA-BH-A18F-01A	LumA
			TCGA-A4-7585-01A	KIRP											TCGA-NC-A5HJ-01A	LUSC								TCGA-B6-A0X0-01A	LumA					TCGA-B6-A0RP-01A	LumA
			TCGA-2Z-A9JJ-01A	KIRP											TCGA-56-8083-01A	LUSC								TCGA-AO-A03V-01A	LumA					TCGA-C8-A1HI-01A	LumA
			TCGA-MH-A856-01A	KIRP											TCGA-66-2783-01A	LUSC								TCGA-A8-A09K-01A	LumA					TCGA-A8-A0AB-01A	LumA
			TCGA-IA-A40X-01A	KIRP											TCGA-60-2711-01A	LUSC								TCGA-A2-A3KD-01A	LumA					TCGA-A7-A0DC-01A	LumA
			TCGA-A4-A5DU-01A	KIRP											TCGA-22-5472-01A	LUSC								TCGA-A7-A3IY-01A	LumA					TCGA-D8-A1Y0-01A	LumA
			TCGA-SX-A7SR-01A	KIRP											TCGA-L3-A524-01A	LUSC								TCGA-A7-A0CG-01A	LumA					TCGA-PE-A5DE-01A	LumA
			TCGA-Y8-A896-01A	KIRP											TCGA-22-5485-01A	LUSC								TCGA-E2-A10E-01A	LumA					TCGA-B6-A0IO-01A	LumA
			TCGA-G7-7502-01A	KIRP											TCGA-NC-A5HL-01A	LUSC								TCGA-A7-A4SA-01A	LumA					TCGA-S3-A6ZH-01A	LumA
			TCGA-DW-7963-01B	KIRP											TCGA-56-8307-01A	LUSC								TCGA-C8-A273-01A	LumA					TCGA-AR-A1AN-01A	LumA
			TCGA-B1-A47M-01A	KIRP											TCGA-NK-A5CR-01A	LUSC								TCGA-AO-A0JF-01A	LumA					TCGA-BH-A0W5-01A	LumA
			TCGA-SX-A7SL-01A	KIRP											TCGA-34-2600-01A	LUSC								TCGA-BH-A0HK-01A	LumA					TCGA-OK-A5Q2-01A	LumA
															TCGA-34-5240-01A	LUSC								TCGA-A8-A086-01A	LumA					TCGA-BH-A201-01A	LumA
															TCGA-43-6773-01A	LUSC								TCGA-AR-A1AX-01A	LumA					TCGA-A8-A08Z-01A	LumA
															TCGA-66-2794-01A	LUSC								TCGA-AO-A126-01A	LumA					TCGA-A8-A0AD-01A	LumA
															TCGA-43-7658-01A	LUSC								TCGA-A2-A0T4-01A	LumA					TCGA-B6-A0IG-01A	LumA
															TCGA-92-8065-01A	LUSC								TCGA-A2-A0EX-01A	LumA					TCGA-D8-A27L-01A	LumA
															TCGA-63-A5MP-01A	LUSC								TCGA-B6-A0X4-01A	LumA					TCGA-AN-A04A-01A	LumA
															TCGA-34-2608-01A	LUSC								TCGA-E2-A1L9-01A	LumA					TCGA-AR-A2LO-01A	LumA
															TCGA-52-7811-01A	LUSC								TCGA-A1-A0SF-01A	LumA					TCGA-B6-A408-01A	LumA
															TCGA-94-8035-01A	LUSC								TCGA-A7-A3RF-01A	LumA					TCGA-AN-A03X-01A	LumA
															TCGA-90-7767-01A	LUSC								TCGA-A8-A07E-01A	LumA					TCGA-A1-A0SE-01A	LumA
															TCGA-37-3792-01A	LUSC								TCGA-E2-A15G-01A	LumA					TCGA-B6-A0X7-01A	LumA
															TCGA-22-4604-01A	LUSC								TCGA-BH-A1ES-01A	LumA					TCGA-AR-A255-01A	LumA
															TCGA-O2-A52V-01A	LUSC								TCGA-E2-A153-01A	LumA					TCGA-A2-A0ER-01A	LumA
															TCGA-98-A53J-01A	LUSC								TCGA-E2-A15H-01A	LumA					TCGA-E2-A15I-01A	LumA
															TCGA-90-A4EE-01A	LUSC								TCGA-C8-A1HI-01A	LumA					TCGA-D8-A1XC-01A	LumA
															TCGA-66-2767-01A	LUSC								TCGA-Z7-A8R6-01A	LumB					TCGA-BH-A0AU-01A	LumB
															TCGA-18-4086-01A	LUSC								TCGA-AR-A24H-01A	LumB					TCGA-AR-A0TQ-01A	LumB
															TCGA-66-2744-01A	LUSC								TCGA-D8-A1XZ-01A	LumB					TCGA-C8-A12M-01A	LumB
															TCGA-60-2713-01A	LUSC								TCGA-D8-A27W-01A	LumB					TCGA-A8-A079-01A	LumB
															TCGA-37-5819-01A	LUSC								TCGA-S3-A6ZF-01A	LumB					TCGA-E2-A15T-01A	LumB
															TCGA-85-8582-01A	LUSC								TCGA-D8-A1XR-01A	LumB					TCGA-E9-A1RE-01A	LumB
															TCGA-22-4607-01A	LUSC								TCGA-D8-A1JE-01A	LumB					TCGA-AN-A0AJ-01A	LumB
															TCGA-66-2734-01A	LUSC								TCGA-A2-A0SW-01A	LumB					TCGA-AN-A0FY-01A	LumB
															TCGA-58-8386-01A	LUSC								TCGA-A2-A25B-01A	LumB					TCGA-A8-A07W-01A	LumB
															TCGA-34-5927-01A	LUSC								TCGA-BH-A18L-01A	LumB					TCGA-D8-A1JJ-01A	LumB
															TCGA-77-7337-01A	LUSC								TCGA-AO-A03N-01B	LumB					TCGA-C8-A26V-01A	LumB
															TCGA-39-5037-01A	LUSC								TCGA-AR-A0TT-01A	LumB					TCGA-B6-A0WV-01A	LumB
															TCGA-22-1017-01A	LUSC								TCGA-A8-A08P-01A	LumB					TCGA-A2-A0D4-01A	LumB
															TCGA-O2-A52N-01A	LUSC								TCGA-D8-A1J8-01A	LumB					TCGA-AC-A2BM-01A	LumB
															TCGA-18-5595-01A	LUSC								TCGA-BH-A1F8-01A	LumB					TCGA-E2-A15K-01A	LumB
															TCGA-66-2763-01A	LUSC								TCGA-AO-A0J7-01A	LumB					TCGA-AO-A03O-01A	LumB
															TCGA-22-4595-01A	LUSC								TCGA-AN-A0AK-01A	LumB					TCGA-BH-A1F2-01A	LumB
															TCGA-43-3920-01A	LUSC								TCGA-BH-A0C7-01B	LumB					TCGA-E9-A1RB-01A	LumB
															TCGA-51-4079-01A	LUSC								TCGA-GM-A2DO-01A	LumB					TCGA-AR-A24K-01A	LumB
															TCGA-21-5784-01A	LUSC								TCGA-E9-A22E-01A	LumB					TCGA-C8-A1HN-01A	LumB
															TCGA-34-5232-01A	LUSC								TCGA-C8-A3M8-01A	LumB					TCGA-AO-A1KT-01A	LumB
															TCGA-56-A5DS-01A	LUSC								TCGA-AR-A24K-01A	LumB					TCGA-BH-A1FJ-01A	LumB
															TCGA-77-8009-01A	LUSC								TCGA-D8-A1JT-01A	LumB					TCGA-Z7-A8R6-01A	LumB
															TCGA-66-2765-01A	LUSC								TCGA-BH-A1F2-01A	LumB					TCGA-A8-A06O-01A	LumB
															TCGA-43-A474-01A	LUSC								TCGA-A1-A0SN-01A	LumB					TCGA-AR-A24H-01A	LumB
															TCGA-66-2792-01A	LUSC								TCGA-A8-A09Q-01A	LumB					TCGA-BH-A1FM-01A	LumB
															TCGA-46-3768-01A	LUSC								TCGA-EW-A1OY-01A	LumB					TCGA-5T-A9QA-01A	LumB
															TCGA-22-4613-01A	LUSC								TCGA-A8-A09E-01A	LumB					TCGA-A2-A25E-01A	LumB
															TCGA-39-5029-01A	LUSC								TCGA-LL-A7T0-01A	LumB					TCGA-A8-A09Q-01A	LumB
															TCGA-43-2578-01A	LUSC								TCGA-E2-A155-01A	LumB					TCGA-A8-A06N-01A	LumB
															TCGA-NC-A5HN-01A	LUSC								TCGA-E9-A1NI-01A	LumB					TCGA-A8-A06Q-01A	LumB
															TCGA-56-5897-01A	LUSC								TCGA-A8-A06R-01A	LumB					TCGA-C8-A8HQ-01A	LumB
															TCGA-18-3410-01A	LUSC								TCGA-E9-A54X-01A	LumB					TCGA-E9-A1R4-01A	LumB
															TCGA-66-2782-01A	LUSC								TCGA-A2-A0D4-01A	LumB					TCGA-AN-A0XR-01A	LumB
															TCGA-66-2777-01A	LUSC								TCGA-D8-A1J9-01A	LumB					TCGA-A2-A0SW-01A	LumB
															TCGA-66-2780-01A	LUSC								TCGA-B6-A0WW-01A	LumB					TCGA-BH-A0H0-01A	LumB
															TCGA-66-2791-01A	LUSC								TCGA-A1-A0SI-01A	LumB					TCGA-AO-A0JD-01A	LumB
															TCGA-63-A5MS-01A	LUSC								TCGA-A8-A07W-01A	LumB					TCGA-A7-A13F-01A	LumB
															TCGA-85-8664-01A	LUSC								TCGA-B6-A0X5-01A	LumB					TCGA-EW-A1J6-01A	LumB
															TCGA-58-8393-01A	LUSC								TCGA-A8-A076-01A	LumB					TCGA-A8-A082-01A	LumB
															TCGA-60-2715-01A	LUSC								TCGA-BH-A1FD-01A	LumB					TCGA-B6-A0RL-01A	LumB
															TCGA-56-6545-01A	LUSC								TCGA-E2-A15K-01A	LumB					TCGA-EW-A1OX-01A	LumB
															TCGA-34-5928-01A	LUSC								TCGA-A2-A04Y-01A	LumB					TCGA-A8-A06R-01A	LumB
															TCGA-56-A62T-01A	LUSC								TCGA-EW-A1OX-01A	LumB					TCGA-BH-A0W3-01A	LumB
															TCGA-63-A5M9-01A	LUSC								TCGA-C8-A274-01A	LumB					TCGA-A8-A08S-01A	LumB
															TCGA-98-8020-01A	LUSC								TCGA-A8-A09N-01A	LumB					TCGA-C8-A3M8-01A	LumB
															TCGA-98-A53A-01A	LUSC								TCGA-D8-A1JJ-01A	LumB					TCGA-E9-A249-01A	LumB
															TCGA-85-6798-01A	LUSC								TCGA-B6-A0IB-01A	LumB					TCGA-D8-A1JE-01A	LumB
															TCGA-98-7454-01A	LUSC								TCGA-A7-A0CJ-01A	LumB					TCGA-A8-A08I-01A	LumB
															TCGA-34-5239-01A	LUSC								TCGA-D8-A1JI-01A	LumB					TCGA-B6-A0IB-01A	LumB
															TCGA-43-3394-01A	LUSC								TCGA-AR-A2LK-01A	LumB					TCGA-E2-A15A-01A	LumB
															TCGA-37-4135-01A	LUSC								TCGA-A8-A06Z-01A	LumB					TCGA-C8-A274-01A	LumB
															TCGA-33-AASL-01A	LUSC								TCGA-C8-A1HM-01A	LumB					TCGA-D8-A1JC-01A	LumB
															TCGA-60-2697-01A	LUSC								TCGA-A7-A13F-01A	LumB					TCGA-A2-A1G4-01A	LumB
															TCGA-34-5241-01A	LUSC								TCGA-A8-A081-01A	LumB					TCGA-BH-A0C0-01A	LumB
															TCGA-77-8156-01A	LUSC								TCGA-3C-AALJ-01A	LumB					TCGA-B6-A1KN-01A	LumB
															TCGA-21-A5DI-01A	LUSC								TCGA-D8-A1Y1-01A	LumB					TCGA-A8-A076-01A	LumB
															TCGA-33-4532-01A	LUSC								TCGA-AR-A0TV-01A	LumB					TCGA-GM-A2DO-01A	LumB
															TCGA-O2-A5IB-01A	LUSC								TCGA-D8-A13Y-01A	LumB					TCGA-A2-A0YH-01A	LumB
															TCGA-43-2576-01A	LUSC								TCGA-B6-A1KN-01A	LumB					TCGA-BH-A1FD-01A	LumB
															TCGA-60-2698-01A	LUSC								TCGA-B6-A0IN-01A	LumB					TCGA-E9-A1N6-01A	LumB
															TCGA-85-8276-01A	LUSC								TCGA-AO-A1KS-01A	LumB					TCGA-A2-A0SV-01A	LumB
															TCGA-77-7138-01A	LUSC								TCGA-A2-A0YH-01A	LumB					TCGA-E2-A155-01A	LumB
															TCGA-39-5021-01A	LUSC								TCGA-A8-A092-01A	LumB					TCGA-EW-A1OY-01A	LumB
															TCGA-39-5034-01A	LUSC								TCGA-AN-A0XR-01A	LumB					TCGA-E9-A5UO-01A	LumB
															TCGA-21-1083-01A	LUSC								TCGA-E9-A1N6-01A	LumB					TCGA-AR-A1AW-01A	LumB
															TCGA-85-8072-01A	LUSC								TCGA-AO-A1KP-01A	LumB					TCGA-A8-A07L-01A	LumB
															TCGA-63-5131-01A	LUSC								TCGA-C8-A12W-01A	LumB					TCGA-AR-A0TY-01A	LumB
															TCGA-98-A53D-01A	LUSC								TCGA-EW-A1P0-01A	LumB					TCGA-AO-A1KS-01A	LumB
															TCGA-22-5473-01A	LUSC								TCGA-BH-A0BZ-01A	LumB					TCGA-A2-A0T3-01A	LumB
															TCGA-52-7622-01A	LUSC								TCGA-BH-A1FM-01A	LumB					TCGA-3C-AALJ-01A	LumB
															TCGA-51-6867-01A	LUSC								TCGA-C8-A130-01A	LumB					TCGA-BH-A42T-01A	LumB
															TCGA-60-2723-01A	LUSC								TCGA-A8-A06N-01A	LumB					TCGA-BH-A1FN-01A	LumB
															TCGA-85-8071-01A	LUSC								TCGA-A8-A08I-01A	LumB					TCGA-B6-A0WW-01A	LumB
															TCGA-39-5019-01A	LUSC								TCGA-D8-A1X7-01A	LumB					TCGA-E2-A10C-01A	LumB
															TCGA-77-6844-01A	LUSC								TCGA-A7-A2KD-01A	LumB					TCGA-BH-A1F8-01A	LumB
															TCGA-70-6722-01A	LUSC								TCGA-A8-A09R-01A	LumB					TCGA-B6-A0IN-01A	LumB
															TCGA-39-5030-01A	LUSC								TCGA-EW-A1OZ-01A	LumB					TCGA-AN-A0FF-01A	LumB
															TCGA-56-8626-01A	LUSC								TCGA-E9-A1RB-01A	LumB					TCGA-AO-A0J7-01A	LumB
															TCGA-18-3421-01A	LUSC								TCGA-AN-A0AM-01A	LumB					TCGA-AR-A0TT-01A	LumB
															TCGA-77-A5FZ-01A	LUSC								TCGA-S3-AA17-01A	LumB					TCGA-E9-A54X-01A	LumB
															TCGA-63-A5MH-01A	LUSC								TCGA-A2-A0SV-01A	LumB					TCGA-A8-A06Z-01A	LumB
															TCGA-NC-A5HH-01A	LUSC								TCGA-C8-A12M-01A	LumB					TCGA-A8-A075-01A	LumB
															TCGA-85-8481-01A	LUSC								TCGA-A2-A0YT-01A	LumB					TCGA-D8-A1X7-01A	LumB
															TCGA-66-2754-01A	LUSC								TCGA-A2-A04R-01A	LumB					TCGA-D8-A13Y-01A	LumB
															TCGA-18-3411-01A	LUSC								TCGA-A2-A4S3-01A	LumB					TCGA-LL-A7T0-01A	LumB
															TCGA-77-6843-01A	LUSC								TCGA-E2-A9RU-01A	LumB					TCGA-D8-A27W-01A	LumB
															TCGA-39-5031-01A	LUSC								TCGA-A2-A25C-01A	LumB					TCGA-E2-A109-01A	LumB
															TCGA-66-2766-01A	LUSC								TCGA-AR-A0TQ-01A	LumB					TCGA-AQ-A04H-01B	LumB
															TCGA-46-3766-01A	LUSC								TCGA-EW-A1IY-01A	LumB					TCGA-LL-A5YM-01A	LumB
															TCGA-77-A5G8-01B	LUSC								TCGA-AR-A24S-01A	LumB					TCGA-A7-A2KD-01A	LumB
															TCGA-43-A56V-01A	LUSC								TCGA-E2-A15S-01A	LumB					TCGA-E9-A226-01A	LumB
															TCGA-56-7822-01A	LUSC								TCGA-A8-A08S-01A	LumB					TCGA-D8-A1J8-01A	LumB
															TCGA-68-7755-01A	LUSC								TCGA-E2-A15T-01A	LumB					TCGA-D8-A1XF-01A	LumB
															TCGA-21-1070-01A	LUSC								TCGA-BH-A1FJ-01A	LumB					TCGA-C8-A12W-01A	LumB
															TCGA-56-8628-01A	LUSC								TCGA-BH-A18U-01A	LumB					TCGA-D8-A1X5-01A	LumB
															TCGA-22-4591-01A	LUSC								TCGA-A8-A075-01A	LumB					TCGA-BH-A0HU-01A	LumB
															TCGA-LA-A7SW-01A	LUSC								TCGA-AR-A24Z-01A	LumB					TCGA-E9-A22A-01A	LumB
															TCGA-56-8082-01A	LUSC								TCGA-C8-A26V-01A	LumB					TCGA-A2-A4S3-01A	LumB
															TCGA-77-8136-01A	LUSC								TCGA-E9-A1NF-01A	LumB					TCGA-A2-A0EY-01A	LumB
															TCGA-98-8022-01A	LUSC								TCGA-AN-A0AJ-01A	LumB					TCGA-AN-A0AK-01A	LumB
															TCGA-85-7698-01A	LUSC								TCGA-AR-A2LL-01A	LumB					TCGA-E2-A1L7-01A	LumB
															TCGA-85-A4CL-01A	LUSC								TCGA-E9-A1NA-01A	LumB					TCGA-D8-A1XZ-01A	LumB
															TCGA-21-1082-01A	LUSC								TCGA-E2-A10C-01A	LumB					TCGA-D8-A1JT-01A	LumB
															TCGA-85-A512-01A	LUSC								TCGA-AO-A0J3-01A	LumB					TCGA-S3-AA17-01A	LumB
															TCGA-85-6561-01A	LUSC								TCGA-BH-A0C3-01A	LumB					TCGA-AO-A0J3-01A	LumB
															TCGA-37-A5EM-01A	LUSC								TCGA-AQ-A04H-01B	LumB					TCGA-A8-A081-01A	LumB
															TCGA-63-5128-01A	LUSC								TCGA-D8-A1X6-01A	LumB					TCGA-E9-A228-01A	LumB
															TCGA-NK-A5CT-01A	LUSC								TCGA-AR-A24R-01A	LumB					TCGA-BH-A0HY-01A	LumB
															TCGA-92-8063-01A	LUSC								TCGA-D8-A1XF-01A	LumB					TCGA-BH-A18L-01A	LumB
															TCGA-58-A46K-01A	LUSC								TCGA-C8-A27A-01A	LumB					TCGA-E9-A54Y-01A	LumB
															TCGA-18-3416-01A	LUSC								TCGA-A8-A09Z-01A	LumB					TCGA-D8-A27R-01A	LumB
															TCGA-98-A539-01A	LUSC								TCGA-A2-A0T3-01A	LumB					TCGA-AR-A0TV-01A	LumB
															TCGA-18-3415-01A	LUSC								TCGA-AO-A0JM-01A	LumB					TCGA-AN-A03Y-01A	LumB
															TCGA-85-8666-01A	LUSC								TCGA-E9-A1R4-01A	LumB					TCGA-E2-A9RU-01A	LumB
															TCGA-63-A5MV-01A	LUSC								TCGA-A8-A09W-01A	LumB					TCGA-E9-A22D-01A	LumB
															TCGA-63-A5MU-01A	LUSC								TCGA-A8-A095-01A	LumB					TCGA-A2-A0CW-01A	LumB
															TCGA-77-A5GF-01A	LUSC								TCGA-A8-A084-01A	LumB					TCGA-C8-A130-01A	LumB
															TCGA-77-6845-01A	LUSC								TCGA-AR-A0TY-01A	LumB					TCGA-A2-A1FX-01A	LumB
															TCGA-43-8118-01A	LUSC								TCGA-AN-A0FY-01A	LumB					TCGA-BH-A204-01A	LumB
															TCGA-66-2769-01A	LUSC								TCGA-D8-A1JD-01A	LumB					TCGA-E9-A1NF-01A	LumB
															TCGA-98-A53B-01A	LUSC								TCGA-BH-A0BF-01A	LumB					TCGA-BH-A0BZ-01A	LumB
															TCGA-90-A59Q-01A	LUSC								TCGA-C8-A12U-01A	LumB					TCGA-A8-A06X-01A	LumB
															TCGA-56-6546-01A	LUSC								TCGA-A8-A09M-01A	LumB					TCGA-A8-A09N-01A	LumB
															TCGA-60-2724-01A	LUSC								TCGA-D8-A1Y3-01A	LumB					TCGA-BH-A0C7-01B	LumB
															TCGA-68-7757-01B	LUSC								TCGA-A8-A07L-01A	LumB					TCGA-AN-A0AM-01A	LumB
															TCGA-NK-A7XE-01A	LUSC								TCGA-BH-A204-01A	LumB					TCGA-A2-A0YG-01A	LumB
															TCGA-46-3769-01A	LUSC								TCGA-AN-A0FF-01A	LumB					TCGA-BH-A0BF-01A	LumB
															TCGA-22-4596-01A	LUSC								TCGA-A2-A0EY-01A	LumB					TCGA-C8-A1HL-01A	LumB
																								TCGA-AC-A7VB-01A	LumB					TCGA-BH-A202-01A	LumB
																								TCGA-BH-A0HY-01A	LumB					TCGA-E9-A3HO-01A	LumB
																								TCGA-E9-A228-01A	LumB					TCGA-BH-A0BD-01A	LumB
																								TCGA-BH-A1FN-01A	LumB					TCGA-C8-A1HM-01A	LumB
																								TCGA-E9-A22D-01A	LumB					TCGA-A7-A0CJ-01A	LumB
																								TCGA-A8-A096-01A	LumB					TCGA-E9-A22E-01A	LumB
																								TCGA-E9-A3HO-01A	LumB					TCGA-A8-A09R-01A	LumB
																								TCGA-BH-A0C0-01A	LumB					TCGA-A2-A04Y-01A	LumB
																								TCGA-E2-A109-01A	LumB					TCGA-D8-A1X6-01A	LumB
																								TCGA-AR-A250-01A	LumB					TCGA-D8-A1Y1-01A	LumB
																								TCGA-E9-A54Y-01A	LumB					TCGA-AR-A250-01A	LumB
																								TCGA-C8-A1HL-01A	LumB					TCGA-A8-A092-01A	LumB
																								TCGA-A8-A07S-01A	LumB					TCGA-A8-A09W-01A	LumB
																								TCGA-BH-A0HU-01A	LumB					TCGA-AO-A03P-01A	LumB
																								TCGA-E9-A2JS-01A	LumB					TCGA-A7-A6VX-01A	LumB
																								TCGA-LL-A5YM-01A	LumB					TCGA-D8-A1Y3-01A	LumB
																														TCGA-AO-A0JB-01A	Normal
																														TCGA-AO-A03T-01A	Normal
																														TCGA-BH-A42U-01A	Normal
																														TCGA-BH-A6R9-01A	Normal
																														TCGA-AO-A03U-01B	Normal
																														TCGA-OL-A5D6-01A	Normal
																														TCGA-EW-A1P7-01A	Normal
																														TCGA-B6-A0RQ-01A	Normal
																														TCGA-AR-A2LH-01A	Normal
																														TCGA-GM-A2DD-01A	Normal
																														TCGA-A2-A25A-01A	Normal
																														TCGA-A2-A0YK-01A	Normal
																														TCGA-A8-A08H-01A	Normal
																														TCGA-AC-A2FK-01A	Normal
																														TCGA-A2-A4RY-01A	Normal
																														TCGA-AO-A03R-01A	Normal
																														TCGA-A2-A0CL-01A	Normal
																														TCGA-EW-A1P1-01A	Normal
																														TCGA-BH-A1FU-01A	Normal
																														TCGA-AR-A1AO-01A	Normal
																														TCGA-E2-A108-01A	Normal
																														TCGA-EW-A1PG-01A	Normal
																														TCGA-A2-A1G6-01A	Normal
																														TCGA-AO-A1KO-01A	Normal
																														TCGA-C8-A8HR-01A	Normal
																														TCGA-A2-A3XW-01A	Normal
																														TCGA-LD-A9QF-01A	Normal
																														TCGA-AC-A3YI-01A	Normal
[truncated: 1 more columns]
